# Supplementary material for: Are the genomes of motile Aeromonas species from the aquatic environment shaped by local geography and host species?
Source: Microb Genom. 2026 Apr 24;12(4):001618. doi: 10.1099/mgen.0.001618 (PMC13108608; doi:10.1099/mgen.0.001618)
Supplement: Uncited Supplementary Material 1. [file mgen-12-01618-s001.xlsx]

## Sheet: Index
	Figure/Table	Description
	Table S1	Species-specific genes detected in A. dhakensis and A. hydrophila
	Table S2	Distribution of insertion sequences detected in A. dhakensis and A. hydrophila
	Table S3	Distribution of genomic islands detected in A. dhakensis
	Table S4	Distribution of genomic islands detected in A. hydrophila
	Table S5	Detection of antimicrobial resistance genes in A. dhakensis and A. hydrophila
	Table S6	Detection of virulence genes in A. dhakensis and A. hydrophila
	Table S7	Detection of macromolecular systems in A. dhakensis and A. hydrophila
	Figure S1	Genomic islands detected in A. dhakensis from Vietnam
	Figure S2	Genomic islands detected in A. hydrophila from China
	Figure S3	Genomic islands of A. hydrophila from South Korea
	Figure S4	Genomics islands from A. hydrophila from Vietnam

## Sheet: Table S1
	Table S1. Species-specific genes detected in Aeromonas dhakensis and Aeromonas hydrophila genomes. Specificity determined using Fisher's exact test and the Benjamini-Hochberg false discorvery rate adjustment in Scoary to correct for multiple comparisons.
	Gene function determined based on cluster of orthologous gene (COG) classification using Egg-NOG mapper v2.
				Aeromonas dhakensis (n = 26)		Aeromonas hydrophila (n = 43)
	Gene	Annotation	Species-specificity	Gene Present	Gene Absent	Gene Present	Gene Absent	p(Benjamini-Hochberg FDR)	COG
	group_1039	uroporphyrinogen-III synthase	Aeromonas hydrophila	0	26	43	0	1.5564571084911516e-18	H
	group_1040	AraC family transcriptional regulator	Aeromonas hydrophila	0	26	43	0	1.5564571084911516e-18	K
	group_1041	hypothetical protein	Aeromonas hydrophila	0	26	43	0	1.5564571084911516e-18	S
	group_1042	transporter substrate-binding domain-containing protein	Aeromonas hydrophila	0	26	43	0	1.5564571084911516e-18	ET
	group_1046	hypothetical protein	Aeromonas hydrophila	0	26	43	0	1.5564571084911516e-18	V
	serB	phosphoserine phosphatase SerB	Aeromonas hydrophila	0	26	43	0	1.5564571084911516e-18	E
	group_1048	tRNA1(Val) (adenine(37)-N6)-methyltransferase	Aeromonas hydrophila	0	26	43	0	1.5564571084911516e-18	J
	group_1049	CatB-related O-acetyltransferase	Aeromonas hydrophila	0	26	43	0	1.5564571084911516e-18	S
	group_1050	ABC transporter permease	Aeromonas hydrophila	0	26	43	0	1.5564571084911516e-18	S
	group_1052	alpha/beta hydrolase	Aeromonas hydrophila	0	26	43	0	1.5564571084911516e-18	S
	group_1059	histone deacetylase	Aeromonas hydrophila	0	26	43	0	1.5564571084911516e-18	BQ
	group_1062	class I SAM-dependent methyltransferase	Aeromonas hydrophila	0	26	43	0	1.5564571084911516e-18	S
	group_1063	hypothetical protein	Aeromonas hydrophila	0	26	43	0	1.5564571084911516e-18	L
	group_1076	isopenicillin N synthase family oxygenase	Aeromonas hydrophila	0	26	43	0	1.5564571084911516e-18	C
	group_1080	zinc ribbon domain-containing protein	Aeromonas hydrophila	0	26	43	0	1.5564571084911516e-18	S
	group_1082	hypothetical protein	Aeromonas hydrophila	0	26	43	0	1.5564571084911516e-18	LO
	group_1083	hypothetical protein	Aeromonas hydrophila	0	26	43	0	1.5564571084911516e-18	S
	group_1084	hypothetical protein	Aeromonas hydrophila	0	26	43	0	1.5564571084911516e-18	S
	group_1086	M12 family metallo-peptidase	Aeromonas hydrophila	0	26	43	0	1.5564571084911516e-18	O
	group_1087	EAL domain-containing protein	Aeromonas hydrophila	0	26	43	0	1.5564571084911516e-18	T
	arnF	4-amino-4-deoxy-L-arabinose-phosphoundecaprenol flippase subunit ArnF	Aeromonas hydrophila	0	26	43	0	1.5564571084911516e-18	P
	group_11085	helix-turn-helix transcriptional regulator	Aeromonas hydrophila	0	26	43	0	1.5564571084911516e-18	K
	group_11690	hypothetical protein	Aeromonas hydrophila	0	26	43	0	1.5564571084911516e-18	-
	group_11920	pilus assembly protein FimV	Aeromonas hydrophila	0	26	43	0	1.5564571084911516e-18	NU
	group_12849	methyl-accepting chemotaxis protein	Aeromonas hydrophila	0	26	43	0	1.5564571084911516e-18	NT
	group_1285	hypothetical protein	Aeromonas hydrophila	0	26	43	0	1.5564571084911516e-18	L
	group_1328	hypothetical protein	Aeromonas hydrophila	0	26	43	0	1.5564571084911516e-18	Q
	group_1329	ATP-binding protein/SpoIIE family protein phosphatase	Aeromonas hydrophila	0	26	43	0	1.5564571084911516e-18	T
	group_1330	hypothetical protein	Aeromonas hydrophila	0	26	43	0	1.5564571084911516e-18	F
	yihI	Der GTPase-activating protein YihI	Aeromonas hydrophila	0	26	43	0	1.5564571084911516e-18	S
	group_1334	ricin-type beta-trefoil lectin domain protein	Aeromonas hydrophila	0	26	43	0	1.5564571084911516e-18	F
	group_1335	trans-2-enoyl-CoA reductase family protein	Aeromonas hydrophila	0	26	43	0	1.5564571084911516e-18	I
	group_1337	CBS domain-containing protein	Aeromonas hydrophila	0	26	43	0	1.5564571084911516e-18	S
	tusB	sulfurtransferase complex subunit TusB	Aeromonas hydrophila	0	26	43	0	1.5564571084911516e-18	P
	btsR_1	two-component system response regulator BtsR	Aeromonas hydrophila	0	26	43	0	1.5564571084911516e-18	KT
	group_1350	hypothetical protein	Aeromonas hydrophila	0	26	43	0	1.5564571084911516e-18	P
	group_1351	sensor domain-containing diguanylate cyclase	Aeromonas hydrophila	0	26	43	0	1.5564571084911516e-18	T
	group_1352	DsbA family protein	Aeromonas hydrophila	0	26	43	0	1.5564571084911516e-18	O
	group_1354	hypothetical protein	Aeromonas hydrophila	0	26	43	0	1.5564571084911516e-18	S
	group_1355	GNAT family N-acetyltransferase	Aeromonas hydrophila	0	26	43	0	1.5564571084911516e-18	K
	group_1356	sensor domain-containing diguanylate cyclase	Aeromonas hydrophila	0	26	43	0	1.5564571084911516e-18	T
	group_1361	transporter substrate-binding domain-containing protein	Aeromonas hydrophila	0	26	43	0	1.5564571084911516e-18	ET
	group_1364	hypothetical protein	Aeromonas hydrophila	0	26	43	0	1.5564571084911516e-18	S
	group_1373	2OG-Fe dioxygenase family protein	Aeromonas hydrophila	0	26	43	0	1.5564571084911516e-18	S
	group_1376	patatin family protein	Aeromonas hydrophila	0	26	43	0	1.5564571084911516e-18	I
	group_1377	LD-carboxypeptidase	Aeromonas hydrophila	0	26	43	0	1.5564571084911516e-18	V
	group_1384	YebG family protein	Aeromonas hydrophila	0	26	43	0	1.5564571084911516e-18	S
	group_1385	hypothetical protein	Aeromonas hydrophila	0	26	43	0	1.5564571084911516e-18	S
	pabB	aminodeoxychorismate synthase component I	Aeromonas hydrophila	0	26	43	0	1.5564571084911516e-18	EH
	group_1390	ACP phosphodiesterase	Aeromonas hydrophila	0	26	43	0	1.5564571084911516e-18	S
	group_1391	tetratricopeptide repeat protein	Aeromonas hydrophila	0	26	43	0	1.5564571084911516e-18	S
	group_1392	hypothetical protein	Aeromonas hydrophila	0	26	43	0	1.5564571084911516e-18	S
	group_1394	transglutaminase domain-containing protein	Aeromonas hydrophila	0	26	43	0	1.5564571084911516e-18	-
	group_1396	MarR family transcriptional regulator	Aeromonas hydrophila	0	26	43	0	1.5564571084911516e-18	K
	group_1414	PAS domain S-box protein	Aeromonas hydrophila	0	26	43	0	1.5564571084911516e-18	KT
	group_1423	hypothetical protein	Aeromonas hydrophila	0	26	43	0	1.5564571084911516e-18	S
	murI	glutamate racemase	Aeromonas hydrophila	0	26	43	0	1.5564571084911516e-18	M
	group_1714	transporter substrate-binding domain-containing protein	Aeromonas hydrophila	0	26	43	0	1.5564571084911516e-18	ET
	group_1715	hypothetical protein	Aeromonas hydrophila	0	26	43	0	1.5564571084911516e-18	ET
	group_1718	aminotransferase class V-fold PLP-dependent enzyme	Aeromonas hydrophila	0	26	43	0	1.5564571084911516e-18	E
	group_1719	hypothetical protein	Aeromonas hydrophila	0	26	43	0	1.5564571084911516e-18	ET
	proW	glycine betaine/L-proline ABC transporter permease ProW	Aeromonas hydrophila	0	26	43	0	1.5564571084911516e-18	P
	group_1723	NUDIX domain-containing protein	Aeromonas hydrophila	0	26	43	0	1.5564571084911516e-18	F
	group_1724	phosphatidylglycerophosphatase A	Aeromonas hydrophila	0	26	43	0	1.5564571084911516e-18	I
	nadD	nicotinate-nucleotide adenylyltransferase	Aeromonas hydrophila	0	26	43	0	1.5564571084911516e-18	H
	purN	phosphoribosylglycinamide formyltransferase	Aeromonas hydrophila	0	26	43	0	1.5564571084911516e-18	F
	group_1728	transporter substrate-binding domain-containing protein	Aeromonas hydrophila	0	26	43	0	1.5564571084911516e-18	ET
	group_1731	DMT family transporter	Aeromonas hydrophila	0	26	43	0	1.5564571084911516e-18	EG
	group_1732	hypothetical protein	Aeromonas hydrophila	0	26	43	0	1.5564571084911516e-18	FJ
	group_1741	transporter substrate-binding domain-containing protein	Aeromonas hydrophila	0	26	43	0	1.5564571084911516e-18	ET
	group_1743	lytic murein transglycosylase	Aeromonas hydrophila	0	26	43	0	1.5564571084911516e-18	M
	group_1746	PAS domain S-box protein	Aeromonas hydrophila	0	26	43	0	1.5564571084911516e-18	T
	group_1748	glutaredoxin family protein	Aeromonas hydrophila	0	26	43	0	1.5564571084911516e-18	O
	pspF	phage shock protein operon transcriptional activator	Aeromonas hydrophila	0	26	43	0	1.5564571084911516e-18	K
	arsB	ACR3 family arsenite efflux transporter	Aeromonas hydrophila	0	26	43	0	1.5564571084911516e-18	P
	group_1764	chemotaxis protein CheW	Aeromonas hydrophila	0	26	43	0	1.5564571084911516e-18	NT
	group_1768	hypothetical protein	Aeromonas hydrophila	0	26	43	0	1.5564571084911516e-18	G
	group_1773	glutathione peroxidase	Aeromonas hydrophila	0	26	43	0	1.5564571084911516e-18	O
	napF	ferredoxin-type protein NapF	Aeromonas hydrophila	0	26	43	0	1.5564571084911516e-18	C
	flhF	flagellar biosynthesis protein FlhF	Aeromonas hydrophila	0	26	43	0	1.5564571084911516e-18	N
	arcB	aerobic respiration two-component sensor histidine kinase ArcB	Aeromonas hydrophila	0	26	43	0	1.5564571084911516e-18	T
	group_2043	sigma 54-interacting transcriptional regulator	Aeromonas hydrophila	0	26	43	0	1.5564571084911516e-18	T
	group_2186	PAS domain S-box protein	Aeromonas hydrophila	0	26	43	0	1.5564571084911516e-18	T
	mshI1	MSHA fimbrial biogenesis protein MshI1	Aeromonas hydrophila	0	26	43	0	1.5564571084911516e-18	NU
	group_2189	SRPBCC family protein	Aeromonas hydrophila	0	26	43	0	1.5564571084911516e-18	S
	group_2190	hypothetical protein	Aeromonas hydrophila	0	26	43	0	1.5564571084911516e-18	G
	group_2192	helix-turn-helix transcriptional regulator	Aeromonas hydrophila	0	26	43	0	1.5564571084911516e-18	K
	group_2193	multidrug effflux MFS transporter	Aeromonas hydrophila	0	26	43	0	1.5564571084911516e-18	EGP
	group_2194	SDR family oxidoreductase	Aeromonas hydrophila	0	26	43	0	1.5564571084911516e-18	IQ
	recC	exodeoxyribonuclease V subunit gamma	Aeromonas hydrophila	0	26	43	0	1.5564571084911516e-18	L
	group_2197	sensor domain-containing diguanylate cyclase	Aeromonas hydrophila	0	26	43	0	1.5564571084911516e-18	T
	group_2198	hypothetical protein	Aeromonas hydrophila	0	26	43	0	1.5564571084911516e-18	S
	folK_1	2-amino-4-hydroxy-6- hydroxymethyldihydropteridine diphosphokinase	Aeromonas hydrophila	0	26	43	0	1.5564571084911516e-18	H
	group_2209	hypothetical protein	Aeromonas hydrophila	0	26	43	0	1.5564571084911516e-18	S
	group_2211	sensor histidine kinase	Aeromonas hydrophila	0	26	43	0	1.5564571084911516e-18	T
	nrfB_1	cytochrome c nitrite reductase pentaheme subunit	Aeromonas hydrophila	0	26	43	0	1.5564571084911516e-18	C
	group_2223	GDYXXLXY domain-containing protein	Aeromonas hydrophila	0	26	43	0	1.5564571084911516e-18	S
	group_2224	hypothetical protein	Aeromonas hydrophila	0	26	43	0	1.5564571084911516e-18	-
	group_2227	HBL/NHE enterotoxin family protein	Aeromonas hydrophila	0	26	43	0	1.5564571084911516e-18	U
	group_2233	hypothetical protein	Aeromonas hydrophila	0	26	43	0	1.5564571084911516e-18	T
	group_2237	hypothetical protein	Aeromonas hydrophila	0	26	43	0	1.5564571084911516e-18	E
	group_2242	LysR family transcriptional regulator	Aeromonas hydrophila	0	26	43	0	1.5564571084911516e-18	K
	group_2243	glutathione peroxidase	Aeromonas hydrophila	0	26	43	0	1.5564571084911516e-18	O
	group_2245	cell division inhibitor	Aeromonas hydrophila	0	26	43	0	1.5564571084911516e-18	D
	group_2249	hypothetical protein	Aeromonas hydrophila	0	26	43	0	1.5564571084911516e-18	S
	group_2251	hypothetical protein	Aeromonas hydrophila	0	26	43	0	1.5564571084911516e-18	S
	group_2252	hypothetical protein	Aeromonas hydrophila	0	26	43	0	1.5564571084911516e-18	-
	group_2255	hypothetical protein	Aeromonas hydrophila	0	26	43	0	1.5564571084911516e-18	-
	group_2256	MOSC domain-containing protein	Aeromonas hydrophila	0	26	43	0	1.5564571084911516e-18	C
	group_2257	cation:proton antiporter	Aeromonas hydrophila	0	26	43	0	1.5564571084911516e-18	P
	group_2260	redoxin family protein	Aeromonas hydrophila	0	26	43	0	1.5564571084911516e-18	O
	group_2262	hypothetical protein	Aeromonas hydrophila	0	26	43	0	1.5564571084911516e-18	S
	xapA	xanthosine phosphorylase	Aeromonas hydrophila	0	26	43	0	1.5564571084911516e-18	F
	group_2277	transporter substrate-binding domain-containing protein	Aeromonas hydrophila	0	26	43	0	1.5564571084911516e-18	ET
	group_2280	hypothetical protein	Aeromonas hydrophila	0	26	43	0	1.5564571084911516e-18	GM
	group_2290	hypothetical protein	Aeromonas hydrophila	0	26	43	0	1.5564571084911516e-18	S
	mshN	MSHA fimbrial biogenesis protein MshN	Aeromonas hydrophila	0	26	43	0	1.5564571084911516e-18	S
	group_2332	methyltransferase	Aeromonas hydrophila	0	26	43	0	1.5564571084911516e-18	J
	group_266	protein ligase	Aeromonas hydrophila	0	26	43	0	1.5564571084911516e-18	H
	group_275	molecular chaperone	Aeromonas hydrophila	0	26	43	0	1.5564571084911516e-18	O
	group_284	hypothetical protein	Aeromonas hydrophila	0	26	43	0	1.5564571084911516e-18	-
	group_285	TAXI family TRAP transporter solute-binding subunit	Aeromonas hydrophila	0	26	43	0	1.5564571084911516e-18	S
	selA	L-seryl-tRNA(Sec) selenium transferase	Aeromonas hydrophila	0	26	43	0	1.5564571084911516e-18	H
	group_288	tetratricopeptide repeat protein	Aeromonas hydrophila	0	26	43	0	1.5564571084911516e-18	S
	bioF	8-amino-7-oxononanoate synthase	Aeromonas hydrophila	0	26	43	0	1.5564571084911516e-18	H
	group_290	4'-phosphopantetheinyl transferase superfamily protein	Aeromonas hydrophila	0	26	43	0	1.5564571084911516e-18	H
	group_291	AsmA family protein	Aeromonas hydrophila	0	26	43	0	1.5564571084911516e-18	M
	group_2926	hypothetical protein	Aeromonas hydrophila	0	26	43	0	1.5564571084911516e-18	-
	group_2928	alpha/beta fold hydrolase	Aeromonas hydrophila	0	26	43	0	1.5564571084911516e-18	S
	mshK	MSHA fimbrial biogenesis protein MshK	Aeromonas hydrophila	0	26	43	0	1.5564571084911516e-18	-
	group_2933	Qnr family pentapeptide repeat protein	Aeromonas hydrophila	0	26	43	0	1.5564571084911516e-18	S
	group_2934	methyltransferase domain-containing protein	Aeromonas hydrophila	0	26	43	0	1.5564571084911516e-18	E
	aroE	shikimate dehydrogenase	Aeromonas hydrophila	0	26	43	0	1.5564571084911516e-18	-
	hemF	oxygen-dependent coproporphyrinogen oxidase	Aeromonas hydrophila	0	26	43	0	1.5564571084911516e-18	H
	group_2937	hypothetical protein	Aeromonas hydrophila	0	26	43	0	1.5564571084911516e-18	S
	group_2938	chorismate lyase	Aeromonas hydrophila	0	26	43	0	1.5564571084911516e-18	H
	group_2939	hypothetical protein	Aeromonas hydrophila	0	26	43	0	1.5564571084911516e-18	H
	group_2941	hypothetical protein	Aeromonas hydrophila	0	26	43	0	1.5564571084911516e-18	-
	murB	UDP-N-acetylmuramate dehydrogenase	Aeromonas hydrophila	0	26	43	0	1.5564571084911516e-18	M
	group_2944	hypothetical protein	Aeromonas hydrophila	0	26	43	0	1.5564571084911516e-18	S
	group_2945	sensor domain-containing diguanylate cyclase	Aeromonas hydrophila	0	26	43	0	1.5564571084911516e-18	ET
	group_2946	hypothetical protein	Aeromonas hydrophila	0	26	43	0	1.5564571084911516e-18	S
	group_2947	diguanylate cyclase	Aeromonas hydrophila	0	26	43	0	1.5564571084911516e-18	T
	nadC	carboxylating nicotinate-nucleotide diphosphorylase	Aeromonas hydrophila	0	26	43	0	1.5564571084911516e-18	H
	group_2957	transporter substrate-binding domain-containing protein	Aeromonas hydrophila	0	26	43	0	1.5564571084911516e-18	ET
	group_2958	CidA/LrgA family protein	Aeromonas hydrophila	0	26	43	0	1.5564571084911516e-18	S
	group_2959	regulatory protein RecX	Aeromonas hydrophila	0	26	43	0	1.5564571084911516e-18	S
	group_2960	hypothetical protein	Aeromonas hydrophila	0	26	43	0	1.5564571084911516e-18	-
	group_2963	YhcH/YjgK/YiaL family protein	Aeromonas hydrophila	0	26	43	0	1.5564571084911516e-18	G
	gluQRS	tRNA glutamyl-Q(34) synthetase GluQRS	Aeromonas hydrophila	0	26	43	0	1.5564571084911516e-18	J
	thpR	RNA 2',3'-cyclic phosphodiesterase	Aeromonas hydrophila	0	26	43	0	1.5564571084911516e-18	J
	group_2972	hypothetical protein	Aeromonas hydrophila	0	26	43	0	1.5564571084911516e-18	L
	group_2973	hypothetical protein	Aeromonas hydrophila	0	26	43	0	1.5564571084911516e-18	S
	torD	molecular chaperone TorD	Aeromonas hydrophila	0	26	43	0	1.5564571084911516e-18	O
	group_2975	GFA family protein	Aeromonas hydrophila	0	26	43	0	1.5564571084911516e-18	S
	group_2976	hypothetical protein	Aeromonas hydrophila	0	26	43	0	1.5564571084911516e-18	S
	group_2986	hypothetical protein	Aeromonas hydrophila	0	26	43	0	1.5564571084911516e-18	L
	tadA	tRNA adenosine(34) deaminase TadA	Aeromonas hydrophila	0	26	43	0	1.5564571084911516e-18	FJ
	group_2994	hypothetical protein	Aeromonas hydrophila	0	26	43	0	1.5564571084911516e-18	S
	group_2995	amino acid ABC transporter substrate-binding protein	Aeromonas hydrophila	0	26	43	0	1.5564571084911516e-18	ET
	group_2996	amino acid ABC transporter permease	Aeromonas hydrophila	0	26	43	0	1.5564571084911516e-18	P
	group_3007	HlyD family secretion protein	Aeromonas hydrophila	0	26	43	0	1.5564571084911516e-18	V
	group_3008	hypothetical protein	Aeromonas hydrophila	0	26	43	0	1.5564571084911516e-18	S
	group_3018	GGDEF domain-containing protein	Aeromonas hydrophila	0	26	43	0	1.5564571084911516e-18	T
	hisH	imidazole glycerol phosphate synthase subunit HisH	Aeromonas hydrophila	0	26	43	0	1.5564571084911516e-18	E
	mnmH	tRNA 2-selenouridine(34) synthase MnmH	Aeromonas hydrophila	0	26	43	0	1.5564571084911516e-18	H
	elyC	envelope biogenesis factor ElyC	Aeromonas hydrophila	0	26	43	0	1.5564571084911516e-18	S
	group_3034	glycosyltransferase family 9 protein	Aeromonas hydrophila	0	26	43	0	1.5564571084911516e-18	M
	group_3042	helix-turn-helix transcriptional regulator	Aeromonas hydrophila	0	26	43	0	1.5564571084911516e-18	K
	group_3044	SCP2 domain-containing protein	Aeromonas hydrophila	0	26	43	0	1.5564571084911516e-18	I
	group_3045	alpha/beta fold hydrolase	Aeromonas hydrophila	0	26	43	0	1.5564571084911516e-18	S
	moaC	cyclic pyranopterin monophosphate synthase MoaC	Aeromonas hydrophila	0	26	43	0	1.5564571084911516e-18	H
	group_3051	chaperone NapD	Aeromonas hydrophila	0	26	43	0	1.5564571084911516e-18	P
	seqA	replication initiation negative regulator SeqA	Aeromonas hydrophila	0	26	43	0	1.5564571084911516e-18	L
	group_3055	hypothetical protein	Aeromonas hydrophila	0	26	43	0	1.5564571084911516e-18	-
	group_3071	NUDIX hydrolase	Aeromonas hydrophila	0	26	43	0	1.5564571084911516e-18	F
	group_3074	ABC transporter substrate binding protein	Aeromonas hydrophila	0	26	43	0	1.5564571084911516e-18	S
	cadC	lysine decarboxylation/transport transcriptional activator CadC	Aeromonas hydrophila	0	26	43	0	1.5564571084911516e-18	K
	group_3080	hypothetical protein	Aeromonas hydrophila	0	26	43	0	1.5564571084911516e-18	S
	group_3083	short chain dehydrogenase	Aeromonas hydrophila	0	26	43	0	1.5564571084911516e-18	IQ
	group_3085	PilZ domain-containing protein	Aeromonas hydrophila	0	26	43	0	1.5564571084911516e-18	S
	ispD	2-C-methyl-D-erythritol 4-phosphate cytidylyltransferase	Aeromonas hydrophila	0	26	43	0	1.5564571084911516e-18	I
	group_3092	septal ring lytic transglycosylase RlpA family protein	Aeromonas hydrophila	0	26	43	0	1.5564571084911516e-18	M
	group_3224	pitrilysin family protein	Aeromonas hydrophila	0	26	43	0	1.5564571084911516e-18	S
	group_3235	hypothetical protein	Aeromonas hydrophila	0	26	43	0	1.5564571084911516e-18	-
	group_3286	hypothetical protein	Aeromonas hydrophila	0	26	43	0	1.5564571084911516e-18	-
	group_3297	cell division protein ZapC	Aeromonas hydrophila	0	26	43	0	1.5564571084911516e-18	D
	group_341	CinA family nicotinamide mononucleotide deamidase-related protein	Aeromonas hydrophila	0	26	43	0	1.5564571084911516e-18	S
	hutG	formimidoylglutamase	Aeromonas hydrophila	0	26	43	0	1.5564571084911516e-18	E
	group_343	phosphatase PAP2 family protein	Aeromonas hydrophila	0	26	43	0	1.5564571084911516e-18	M
	group_344	GNAT family protein	Aeromonas hydrophila	0	26	43	0	1.5564571084911516e-18	J
	group_349	beta-propeller fold lactonase family protein	Aeromonas hydrophila	0	26	43	0	1.5564571084911516e-18	G
	group_350	questin oxidase family protein	Aeromonas hydrophila	0	26	43	0	1.5564571084911516e-18	S
	group_351	GNAT family N-acetyltransferase	Aeromonas hydrophila	0	26	43	0	1.5564571084911516e-18	K
	group_352	alpha/beta hydrolase	Aeromonas hydrophila	0	26	43	0	1.5564571084911516e-18	I
	group_355	START domain-containing protein	Aeromonas hydrophila	0	26	43	0	1.5564571084911516e-18	I
	group_356	glucose-6-phosphate isomerase	Aeromonas hydrophila	0	26	43	0	1.5564571084911516e-18	G
	tilS	tRNA lysidine(34) synthetase TilS	Aeromonas hydrophila	0	26	43	0	1.5564571084911516e-18	D
	group_378	VOC family protein	Aeromonas hydrophila	0	26	43	0	1.5564571084911516e-18	S
	group_403	2-succinylbenzoate--CoA ligase	Aeromonas hydrophila	0	26	43	0	1.5564571084911516e-18	IQ
	group_405	N-acetyltransferase	Aeromonas hydrophila	0	26	43	0	1.5564571084911516e-18	K
	group_407	HesA/MoeB/ThiF family protein	Aeromonas hydrophila	0	26	43	0	1.5564571084911516e-18	H
	thiE	thiamine phosphate synthase	Aeromonas hydrophila	0	26	43	0	1.5564571084911516e-18	H
	group_413	beta-galactosidase	Aeromonas hydrophila	0	26	43	0	1.5564571084911516e-18	G
	chrA	chromate efflux transporter	Aeromonas hydrophila	0	26	43	0	1.5564571084911516e-18	P
	group_418	beta-ketoacyl-[acyl-carrier-protein] synthase family protein	Aeromonas hydrophila	0	26	43	0	1.5564571084911516e-18	IQ
	group_421	hypothetical protein	Aeromonas hydrophila	0	26	43	0	1.5564571084911516e-18	S
	group_423	MFS transporter	Aeromonas hydrophila	0	26	43	0	1.5564571084911516e-18	EGP
	group_425	methylcrotonoyl-CoA carboxylase	Aeromonas hydrophila	0	26	43	0	1.5564571084911516e-18	I
	group_426	MdtL family multidrug efflux MFS transporter	Aeromonas hydrophila	0	26	43	0	1.5564571084911516e-18	P
	group_427	hypothetical protein	Aeromonas hydrophila	0	26	43	0	1.5564571084911516e-18	T
	group_428	putative quinol monooxygenase	Aeromonas hydrophila	0	26	43	0	1.5564571084911516e-18	S
	group_434	nucleotidyltransferase family protein	Aeromonas hydrophila	0	26	43	0	1.5564571084911516e-18	JM
	group_435	hypothetical protein	Aeromonas hydrophila	0	26	43	0	1.5564571084911516e-18	S
	group_436	dihydrofolate reductase family protein	Aeromonas hydrophila	0	26	43	0	1.5564571084911516e-18	H
	group_437	N-acetylmuramoyl-L-alanine amidase	Aeromonas hydrophila	0	26	43	0	1.5564571084911516e-18	V
	group_4426	hypothetical protein	Aeromonas hydrophila	0	26	43	0	1.5564571084911516e-18	-
	group_4429	hypothetical protein	Aeromonas hydrophila	0	26	43	0	1.5564571084911516e-18	J
	mshJ	MSHA fimbrial biogenesis protein MshJ	Aeromonas hydrophila	0	26	43	0	1.5564571084911516e-18	NU
	group_4432	hypothetical protein	Aeromonas hydrophila	0	26	43	0	1.5564571084911516e-18	U
	group_4433	putative metalloprotease family protein	Aeromonas hydrophila	0	26	43	0	1.5564571084911516e-18	M
	group_4434	hypothetical protein	Aeromonas hydrophila	0	26	43	0	1.5564571084911516e-18	S
	group_4435	Sua5/YciO/YrdC/YwlC family protein	Aeromonas hydrophila	0	26	43	0	1.5564571084911516e-18	J
	rmuC	DNA recombination protein RmuC	Aeromonas hydrophila	0	26	43	0	1.5564571084911516e-18	S
	group_4437	hypothetical protein	Aeromonas hydrophila	0	26	43	0	1.5564571084911516e-18	-
	group_4442	hypothetical protein	Aeromonas hydrophila	0	26	43	0	1.5564571084911516e-18	S
	blrA	beta-lactam response regulator transcription factor BlrA	Aeromonas hydrophila	0	26	43	0	1.5564571084911516e-18	-
	group_4445	acyltransferase	Aeromonas hydrophila	0	26	43	0	1.5564571084911516e-18	I
	group_4449	transporter substrate-binding domain-containing protein	Aeromonas hydrophila	0	26	43	0	1.5564571084911516e-18	ET
	group_4450	hypothetical protein	Aeromonas hydrophila	0	26	43	0	1.5564571084911516e-18	S
	group_4451	2-amino-4-hydroxy-6- hydroxymethyldihydropteridine diphosphokinase	Aeromonas hydrophila	0	26	43	0	1.5564571084911516e-18	H
	group_4455	cation diffusion facilitator family transporter	Aeromonas hydrophila	0	26	43	0	1.5564571084911516e-18	P
	group_4456	transporter substrate-binding domain-containing protein	Aeromonas hydrophila	0	26	43	0	1.5564571084911516e-18	ET
	group_4475	hypothetical protein	Aeromonas hydrophila	0	26	43	0	1.5564571084911516e-18	K
	group_4476	sensor domain-containing diguanylate cyclase	Aeromonas hydrophila	0	26	43	0	1.5564571084911516e-18	T
	group_4477	HDOD domain-containing protein	Aeromonas hydrophila	0	26	43	0	1.5564571084911516e-18	T
	argP	HTH-type transcriptional regulator ArgP	Aeromonas hydrophila	0	26	43	0	1.5564571084911516e-18	-
	group_4479	hypothetical protein	Aeromonas hydrophila	0	26	43	0	1.5564571084911516e-18	T
	group_4483	enoyl-CoA hydratase-related protein	Aeromonas hydrophila	0	26	43	0	1.5564571084911516e-18	I
	group_4484	sodium-dependent transporter	Aeromonas hydrophila	0	26	43	0	1.5564571084911516e-18	S
	group_4486	LysE family translocator	Aeromonas hydrophila	0	26	43	0	1.5564571084911516e-18	E
	folK_2	2-amino-4-hydroxy-6- hydroxymethyldihydropteridine diphosphokinase	Aeromonas hydrophila	0	26	43	0	1.5564571084911516e-18	H
	group_4494	DnaT-like ssDNA-binding domain-containing protein	Aeromonas hydrophila	0	26	43	0	1.5564571084911516e-18	-
	group_4496	hypothetical protein	Aeromonas hydrophila	0	26	43	0	1.5564571084911516e-18	-
	group_4498	opacity-associated protein OapA	Aeromonas hydrophila	0	26	43	0	1.5564571084911516e-18	M
	group_4501	hypothetical protein	Aeromonas hydrophila	0	26	43	0	1.5564571084911516e-18	Q
	group_4502	riboflavin synthase	Aeromonas hydrophila	0	26	43	0	1.5564571084911516e-18	H
	group_4504	DsrE/DsrF/TusD sulfur relay family protein	Aeromonas hydrophila	0	26	43	0	1.5564571084911516e-18	P
	group_4505	thioredoxin fold domain-containing protein	Aeromonas hydrophila	0	26	43	0	1.5564571084911516e-18	O
	group_4506	LysR family transcriptional regulator	Aeromonas hydrophila	0	26	43	0	1.5564571084911516e-18	K
	group_4521	DoxX family protein	Aeromonas hydrophila	0	26	43	0	1.5564571084911516e-18	S
	group_4524	ABC transporter substrate-binding protein	Aeromonas hydrophila	0	26	43	0	1.5564571084911516e-18	ET
	group_4535	GGDEF domain-containing protein	Aeromonas hydrophila	0	26	43	0	1.5564571084911516e-18	T
	group_4536	MFS transporter	Aeromonas hydrophila	0	26	43	0	1.5564571084911516e-18	EGP
	group_4547	hypothetical protein	Aeromonas hydrophila	0	26	43	0	1.5564571084911516e-18	-
	speG	spermidine N1-acetyltransferase	Aeromonas hydrophila	0	26	43	0	1.5564571084911516e-18	J
	group_4549	nuclear transport factor 2 family protein	Aeromonas hydrophila	0	26	43	0	1.5564571084911516e-18	Q
	maiA	maleylacetoacetate isomerase	Aeromonas hydrophila	0	26	43	0	1.5564571084911516e-18	G
	group_4563	PAS domain-containing methyl-accepting chemotaxis protein	Aeromonas hydrophila	0	26	43	0	1.5564571084911516e-18	NT
	group_4566	3'-5' exonuclease	Aeromonas hydrophila	0	26	43	0	1.5564571084911516e-18	L
	group_4580	transporter substrate-binding domain-containing protein	Aeromonas hydrophila	0	26	43	0	1.5564571084911516e-18	ET
	group_4581	hybrid sensor histidine kinase/response regulator	Aeromonas hydrophila	0	26	43	0	1.5564571084911516e-18	T
	group_4582	MBL fold metallo-hydrolase	Aeromonas hydrophila	0	26	43	0	1.5564571084911516e-18	S
	group_4597	RecQ family ATP-dependent DNA helicase	Aeromonas hydrophila	0	26	43	0	1.5564571084911516e-18	L
	group_4600	ribulokinase	Aeromonas hydrophila	0	26	43	0	1.5564571084911516e-18	H
	aat	leucyl/phenylalanyl-tRNA--protein transferase	Aeromonas hydrophila	0	26	43	0	1.5564571084911516e-18	-
	group_4623	linear amide C-N hydrolase	Aeromonas hydrophila	0	26	43	0	1.5564571084911516e-18	M
	group_4626	acyl-CoA thioesterase	Aeromonas hydrophila	0	26	43	0	1.5564571084911516e-18	I
	group_4627	hypothetical protein	Aeromonas hydrophila	0	26	43	0	1.5564571084911516e-18	I
	group_4629	Hpt domain-containing protein	Aeromonas hydrophila	0	26	43	0	1.5564571084911516e-18	T
	group_4646	hypothetical protein	Aeromonas hydrophila	0	26	43	0	1.5564571084911516e-18	S
	group_4649	MaoC family dehydratase	Aeromonas hydrophila	0	26	43	0	1.5564571084911516e-18	I
	group_4650	calcium/sodium antiporter	Aeromonas hydrophila	0	26	43	0	1.5564571084911516e-18	P
	group_4651	phenylacetate--CoA ligase	Aeromonas hydrophila	0	26	43	0	1.5564571084911516e-18	H
	yfcD	NUDIX hydrolase YfcD	Aeromonas hydrophila	0	26	43	0	1.5564571084911516e-18	I
	group_4653	transporter substrate-binding domain-containing protein	Aeromonas hydrophila	0	26	43	0	1.5564571084911516e-18	ET
	group_4654	transporter substrate-binding domain-containing protein	Aeromonas hydrophila	0	26	43	0	1.5564571084911516e-18	ET
	group_4655	M13 family metallopeptidase	Aeromonas hydrophila	0	26	43	0	1.5564571084911516e-18	O
	group_4658	2-dehydropantoate 2-reductase	Aeromonas hydrophila	0	26	43	0	1.5564571084911516e-18	H
	group_4661	STAS domain-containing protein	Aeromonas hydrophila	0	26	43	0	1.5564571084911516e-18	T
	group_4662	methyl-accepting chemotaxis protein	Aeromonas hydrophila	0	26	43	0	1.5564571084911516e-18	NT
	group_4663	protein-glutamate O-methyltransferase CheR	Aeromonas hydrophila	0	26	43	0	1.5564571084911516e-18	H
	group_4665	cyclic diguanylate phosphodiesterase	Aeromonas hydrophila	0	26	43	0	1.5564571084911516e-18	T
	group_4667	LysR family transcriptional regulator	Aeromonas hydrophila	0	26	43	0	1.5564571084911516e-18	K
	group_4668	HIT domain-containing protein	Aeromonas hydrophila	0	26	43	0	1.5564571084911516e-18	FG
	group_4669	LysR family transcriptional regulator	Aeromonas hydrophila	0	26	43	0	1.5564571084911516e-18	K
	thiB	thiamine ABC transporter substrate binding subunit	Aeromonas hydrophila	0	26	43	0	1.5564571084911516e-18	P
	group_4673	peptidoglycan DD-metalloendopeptidase family protein	Aeromonas hydrophila	0	26	43	0	1.5564571084911516e-18	M
	group_4674	divalent-cation tolerance protein CutA	Aeromonas hydrophila	0	26	43	0	1.5564571084911516e-18	P
	group_4675	potassium channel family protein	Aeromonas hydrophila	0	26	43	0	1.5564571084911516e-18	P
	group_4682	NnrU family protein	Aeromonas hydrophila	0	26	43	0	1.5564571084911516e-18	S
	group_4684	glycoside hydrolase	Aeromonas hydrophila	0	26	43	0	1.5564571084911516e-18	S
	group_4687	MFS transporter	Aeromonas hydrophila	0	26	43	0	1.5564571084911516e-18	EGP
	araC	arabinose operon transcriptional regulator AraC	Aeromonas hydrophila	0	26	43	0	1.5564571084911516e-18	-
	group_4747	diguanylate cyclase	Aeromonas hydrophila	0	26	43	0	1.5564571084911516e-18	T
	group_4760	hypothetical protein	Aeromonas hydrophila	0	26	43	0	1.5564571084911516e-18	-
	recB	exodeoxyribonuclease V subunit beta	Aeromonas hydrophila	0	26	43	0	1.5564571084911516e-18	L
	group_489	glycosyltransferase	Aeromonas hydrophila	0	26	43	0	1.5564571084911516e-18	CG
	group_490	MerR family transcriptional regulator	Aeromonas hydrophila	0	26	43	0	1.5564571084911516e-18	K
	group_493	NAD-dependent epimerase/dehydratase family protein	Aeromonas hydrophila	0	26	43	0	1.5564571084911516e-18	GM
	group_495	homocysteine S-methyltransferase family protein	Aeromonas hydrophila	0	26	43	0	1.5564571084911516e-18	E
	group_496	hypothetical protein	Aeromonas hydrophila	0	26	43	0	1.5564571084911516e-18	-
	group_498	hypothetical protein	Aeromonas hydrophila	0	26	43	0	1.5564571084911516e-18	S
	group_499	histidine phosphatase family protein	Aeromonas hydrophila	0	26	43	0	1.5564571084911516e-18	G
	mnmC	bifunctional tRNA (5-methylaminomethyl-2-thiouridine)(34)-methyltransferase MnmD/FAD-dependent 5-carboxymethylaminomethyl-2-thiouridine(34)oxidoreductase MnmC	Aeromonas hydrophila	0	26	43	0	1.5564571084911516e-18	J
	group_501	class I SAM-dependent methyltransferase	Aeromonas hydrophila	0	26	43	0	1.5564571084911516e-18	Q
	group_502	NAD-dependent epimerase	Aeromonas hydrophila	0	26	43	0	1.5564571084911516e-18	GM
	group_503	hypothetical protein	Aeromonas hydrophila	0	26	43	0	1.5564571084911516e-18	CQ
	rlmF	23S rRNA (adenine(1618)-N(6))-methyltransferase RlmF	Aeromonas hydrophila	0	26	43	0	1.5564571084911516e-18	J
	group_505	hypothetical protein	Aeromonas hydrophila	0	26	43	0	1.5564571084911516e-18	L
	group_508	hypothetical protein	Aeromonas hydrophila	0	26	43	0	1.5564571084911516e-18	-
	group_5121	ABC transporter permease	Aeromonas hydrophila	0	26	43	0	1.5564571084911516e-18	V
	amoC	amonabactin biosynthesis isochorismate synthase AmoC	Aeromonas hydrophila	0	26	43	0	1.5564571084911516e-18	-
	yidZ	HTH-type transcriptional regulator YidZ	Aeromonas hydrophila	0	26	43	0	1.5564571084911516e-18	K
	group_5234	alpha/beta fold hydrolase	Aeromonas hydrophila	0	26	43	0	1.5564571084911516e-18	S
	group_5292	hypothetical protein	Aeromonas hydrophila	0	26	43	0	1.5564571084911516e-18	V
	group_538	sigma-54-dependent Fis family transcriptional regulator	Aeromonas hydrophila	0	26	43	0	1.5564571084911516e-18	KQ
	group_564	competence protein ComF	Aeromonas hydrophila	0	26	43	0	1.5564571084911516e-18	S
	coaE	dephospho-CoA kinase	Aeromonas hydrophila	0	26	43	0	1.5564571084911516e-18	-
	group_573	SDR family oxidoreductase	Aeromonas hydrophila	0	26	43	0	1.5564571084911516e-18	GM
	cysQ_1	3'(2'),5'-bisphosphate nucleotidase CysQ	Aeromonas hydrophila	0	26	43	0	1.5564571084911516e-18	P
	group_576	hypothetical protein	Aeromonas hydrophila	0	26	43	0	1.5564571084911516e-18	E
	group_583	PTS fructose transporter subunit IIA	Aeromonas hydrophila	0	26	43	0	1.5564571084911516e-18	G
	group_588	GNAT family N-acetyltransferase	Aeromonas hydrophila	0	26	43	0	1.5564571084911516e-18	K
	group_589	lytic transglycosylase F	Aeromonas hydrophila	0	26	43	0	1.5564571084911516e-18	M
	group_591	formate--tetrahydrofolate ligase	Aeromonas hydrophila	0	26	43	0	1.5564571084911516e-18	F
	group_593	hybrid-cluster NAD(P)-dependent oxidoreductase	Aeromonas hydrophila	0	26	43	0	1.5564571084911516e-18	C
	group_594	hypothetical protein	Aeromonas hydrophila	0	26	43	0	1.5564571084911516e-18	S
	deoC_2	deoxyribose-phosphate aldolase	Aeromonas hydrophila	0	26	43	0	1.5564571084911516e-18	F
	group_596	hypothetical protein	Aeromonas hydrophila	0	26	43	0	1.5564571084911516e-18	-
	tyrS_2	tyrosine--tRNA ligase	Aeromonas hydrophila	0	26	43	0	1.5564571084911516e-18	J
	group_6147	hypothetical protein	Aeromonas hydrophila	0	26	43	0	1.5564571084911516e-18	-
	group_6148	hypothetical protein	Aeromonas hydrophila	0	26	43	0	1.5564571084911516e-18	-
	group_6153	FapA family protein	Aeromonas hydrophila	0	26	43	0	1.5564571084911516e-18	L
	group_6168	sigma-B regulator RsbS	Aeromonas hydrophila	0	26	43	0	1.5564571084911516e-18	T
	group_6174	TRAP transporter permease	Aeromonas hydrophila	0	26	43	0	1.5564571084911516e-18	S
	group_6175	TAXI family TRAP transporter solute-binding subunit	Aeromonas hydrophila	0	26	43	0	1.5564571084911516e-18	S
	group_6176	hypothetical protein	Aeromonas hydrophila	0	26	43	0	1.5564571084911516e-18	S
	yihA	ribosome biogenesis GTP-binding protein YihA/YsxC	Aeromonas hydrophila	0	26	43	0	1.5564571084911516e-18	D
	mioC	FMN-binding protein MioC	Aeromonas hydrophila	0	26	43	0	1.5564571084911516e-18	C
	group_6198	sensor domain-containing diguanylate cyclase	Aeromonas hydrophila	0	26	43	0	1.5564571084911516e-18	T
	group_6199	GGDEF domain-containing protein	Aeromonas hydrophila	0	26	43	0	1.5564571084911516e-18	T
	group_6212	hypothetical protein	Aeromonas hydrophila	0	26	43	0	1.5564571084911516e-18	EGP
	group_6213	hypothetical protein	Aeromonas hydrophila	0	26	43	0	1.5564571084911516e-18	-
	tusC	sulfurtransferase complex subunit TusC	Aeromonas hydrophila	0	26	43	0	1.5564571084911516e-18	P
	group_6223	transporter substrate-binding domain-containing protein	Aeromonas hydrophila	0	26	43	0	1.5564571084911516e-18	ET
	group_6224	catalase	Aeromonas hydrophila	0	26	43	0	1.5564571084911516e-18	C
	group_6227	ligand-gated channel protein	Aeromonas hydrophila	0	26	43	0	1.5564571084911516e-18	P
	group_6228	cold-shock protein	Aeromonas hydrophila	0	26	43	0	1.5564571084911516e-18	K
	group_6229	transcriptional regulator	Aeromonas hydrophila	0	26	43	0	1.5564571084911516e-18	S
	group_6247	retropepsin-like aspartic protease	Aeromonas hydrophila	0	26	43	0	1.5564571084911516e-18	S
	group_6254	TAXI family TRAP transporter solute-binding subunit	Aeromonas hydrophila	0	26	43	0	1.5564571084911516e-18	S
	group_6260	RDD family protein	Aeromonas hydrophila	0	26	43	0	1.5564571084911516e-18	S
	rlmD_1	23S rRNA (uracil(1939)-C(5))-methyltransferase RlmD	Aeromonas hydrophila	0	26	43	0	1.5564571084911516e-18	J
	group_6263	ParB-like protein	Aeromonas hydrophila	0	26	43	0	1.5564571084911516e-18	S
	group_6264	methyl-accepting chemotaxis protein	Aeromonas hydrophila	0	26	43	0	1.5564571084911516e-18	T
	group_6295	septation protein A	Aeromonas hydrophila	0	26	43	0	1.5564571084911516e-18	D
	group_6297	EAL domain-containing protein	Aeromonas hydrophila	0	26	43	0	1.5564571084911516e-18	T
	group_6310	hypothetical protein	Aeromonas hydrophila	0	26	43	0	1.5564571084911516e-18	S
	group_6311	murein L,D-transpeptidase catalytic domain family protein	Aeromonas hydrophila	0	26	43	0	1.5564571084911516e-18	S
	group_6314	hypothetical protein	Aeromonas hydrophila	0	26	43	0	1.5564571084911516e-18	S
	group_6316	YhdT family protein	Aeromonas hydrophila	0	26	43	0	1.5564571084911516e-18	S
	group_6317	hypothetical protein	Aeromonas hydrophila	0	26	43	0	1.5564571084911516e-18	S
	ribE	6,7-dimethyl-8-ribityllumazine synthase	Aeromonas hydrophila	0	26	43	0	1.5564571084911516e-18	H
	group_6319	hypothetical protein	Aeromonas hydrophila	0	26	43	0	1.5564571084911516e-18	-
	group_6320	carbon starvation protein A	Aeromonas hydrophila	0	26	43	0	1.5564571084911516e-18	T
	fldB	flavodoxin FldB	Aeromonas hydrophila	0	26	43	0	1.5564571084911516e-18	C
	lipB	lipoyl(octanoyl) transferase LipB	Aeromonas hydrophila	0	26	43	0	1.5564571084911516e-18	H
	group_6324	diguanylate cyclase	Aeromonas hydrophila	0	26	43	0	1.5564571084911516e-18	T
	tapN	PilN family type IV pilus biogenesis protein TapN	Aeromonas hydrophila	0	26	43	0	1.5564571084911516e-18	NU
	group_6330	SPOR domain-containing protein	Aeromonas hydrophila	0	26	43	0	1.5564571084911516e-18	U
	dtpB	dipeptide/tripeptide permease DtpB	Aeromonas hydrophila	0	26	43	0	1.5564571084911516e-18	U
	group_6354	YqgE/AlgH family protein	Aeromonas hydrophila	0	26	43	0	1.5564571084911516e-18	K
	group_6355	methyl-accepting chemotaxis protein	Aeromonas hydrophila	0	26	43	0	1.5564571084911516e-18	NT
	ppx	exopolyphosphatase	Aeromonas hydrophila	0	26	43	0	1.5564571084911516e-18	FP
	group_6453	transporter substrate-binding domain-containing protein	Aeromonas hydrophila	0	26	43	0	1.5564571084911516e-18	ET
	group_6454	transporter substrate-binding domain-containing protein	Aeromonas hydrophila	0	26	43	0	1.5564571084911516e-18	ET
	truA	tRNA pseudouridine(38-40) synthase TruA	Aeromonas hydrophila	0	26	43	0	1.5564571084911516e-18	J
	group_6473	Na+/H+ antiporter family protein	Aeromonas hydrophila	0	26	43	0	1.5564571084911516e-18	S
	group_6474	methyl-accepting chemotaxis protein	Aeromonas hydrophila	0	26	43	0	1.5564571084911516e-18	NT
	rsxG	electron transport complex subunit RsxG	Aeromonas hydrophila	0	26	43	0	1.5564571084911516e-18	C
	group_6478	hypothetical protein	Aeromonas hydrophila	0	26	43	0	1.5564571084911516e-18	S
	group_6494	hypothetical protein	Aeromonas hydrophila	0	26	43	0	1.5564571084911516e-18	S
	group_6520	lipid A biosynthesis acyltransferase	Aeromonas hydrophila	0	26	43	0	1.5564571084911516e-18	M
	group_6521	kinase	Aeromonas hydrophila	0	26	43	0	1.5564571084911516e-18	DT
	group_6522	MATE family efflux transporter	Aeromonas hydrophila	0	26	43	0	1.5564571084911516e-18	V
	group_6541	two-component system response regulator	Aeromonas hydrophila	0	26	43	0	1.5564571084911516e-18	T
	group_6556	PTS system mannose/fructose/sorbose family transporter subunit IID	Aeromonas hydrophila	0	26	43	0	1.5564571084911516e-18	G
	group_6557	PTS sugar transporter subunit IIB	Aeromonas hydrophila	0	26	43	0	1.5564571084911516e-18	G
	group_6558	LacI family DNA-binding transcriptional regulator	Aeromonas hydrophila	0	26	43	0	1.5564571084911516e-18	K
	group_6562	hypothetical protein	Aeromonas hydrophila	0	26	43	0	1.5564571084911516e-18	S
	group_6564	DMT family transporter	Aeromonas hydrophila	0	26	43	0	1.5564571084911516e-18	EG
	group_6565	TSUP family transporter	Aeromonas hydrophila	0	26	43	0	1.5564571084911516e-18	S
	dsbB	disulfide bond formation protein DsbB	Aeromonas hydrophila	0	26	43	0	1.5564571084911516e-18	C
	group_6568	amidohydrolase family protein	Aeromonas hydrophila	0	26	43	0	1.5564571084911516e-18	S
	araH	L-arabinose ABC transporter permease AraH	Aeromonas hydrophila	0	26	43	0	1.5564571084911516e-18	-
	araG	L-arabinose ABC transporter ATP-binding protein AraG	Aeromonas hydrophila	0	26	43	0	1.5564571084911516e-18	-
	group_6576	arabinose ABC transporter substrate-binding protein	Aeromonas hydrophila	0	26	43	0	1.5564571084911516e-18	G
	group_6577	L-ribulose-5-phosphate 4-epimerase	Aeromonas hydrophila	0	26	43	0	1.5564571084911516e-18	G
	araA	L-arabinose isomerase	Aeromonas hydrophila	0	26	43	0	1.5564571084911516e-18	-
	group_6607	AMP-binding protein	Aeromonas hydrophila	0	26	43	0	1.5564571084911516e-18	I
	lolA	outer membrane lipoprotein chaperone LolA	Aeromonas hydrophila	0	26	43	0	1.5564571084911516e-18	M
	lapB	lipopolysaccharide assembly protein LapB	Aeromonas hydrophila	0	26	43	0	1.5564571084911516e-18	G
	group_6671	response regulator	Aeromonas hydrophila	0	26	43	0	1.5564571084911516e-18	T
	trmJ	tRNA (cytosine(32)/uridine(32)-2'-O)-methyltransferase TrmJ	Aeromonas hydrophila	0	26	43	0	1.5564571084911516e-18	J
	group_6675	hypothetical protein	Aeromonas hydrophila	0	26	43	0	1.5564571084911516e-18	-
	group_6686	AI-2E family transporter	Aeromonas hydrophila	0	26	43	0	1.5564571084911516e-18	S
	gdhA	NADP-specific glutamate dehydrogenase	Aeromonas hydrophila	0	26	43	0	1.5564571084911516e-18	E
	moaB	molybdenum cofactor biosynthesis protein B	Aeromonas hydrophila	0	26	43	0	1.5564571084911516e-18	H
	group_6694	ATP-binding protein	Aeromonas hydrophila	0	26	43	0	1.5564571084911516e-18	T
	group_6695	TIGR03503 family protein	Aeromonas hydrophila	0	26	43	0	1.5564571084911516e-18	S
	gloB	hydroxyacylglutathione hydrolase	Aeromonas hydrophila	0	26	43	0	1.5564571084911516e-18	S
	group_6698	HAMP domain-containing protein	Aeromonas hydrophila	0	26	43	0	1.5564571084911516e-18	T
	group_6699	hypothetical protein	Aeromonas hydrophila	0	26	43	0	1.5564571084911516e-18	-
	group_6775	RsmB/NOP family class I SAM-dependent RNA methyltransferase	Aeromonas hydrophila	0	26	43	0	1.5564571084911516e-18	J
	group_6776	OmpA family protein	Aeromonas hydrophila	0	26	43	0	1.5564571084911516e-18	N
	group_6778	HD domain-containing protein	Aeromonas hydrophila	0	26	43	0	1.5564571084911516e-18	KT
	group_6791	hypothetical protein	Aeromonas hydrophila	0	26	43	0	1.5564571084911516e-18	S
	ompA_3	porin OmpA	Aeromonas hydrophila	0	26	43	0	1.5564571084911516e-18	M
	group_6797	DMT family transporter	Aeromonas hydrophila	0	26	43	0	1.5564571084911516e-18	EG
	zipA	cell division protein ZipA	Aeromonas hydrophila	0	26	43	0	1.5564571084911516e-18	D
	group_6800	LysR substrate-binding domain-containing protein	Aeromonas hydrophila	0	26	43	0	1.5564571084911516e-18	K
	group_6801	MATE family efflux transporter	Aeromonas hydrophila	0	26	43	0	1.5564571084911516e-18	V
	uppS	polyprenyl diphosphate synthase	Aeromonas hydrophila	0	26	43	0	1.5564571084911516e-18	I
	group_6804	hypothetical protein	Aeromonas hydrophila	0	26	43	0	1.5564571084911516e-18	S
	group_6807	Na(+)-translocating NADH-quinone reductase subunit C	Aeromonas hydrophila	0	26	43	0	1.5564571084911516e-18	C
	group_6812	hypothetical protein	Aeromonas hydrophila	0	26	43	0	1.5564571084911516e-18	T
	group_6814	FlgO family outer membrane protein	Aeromonas hydrophila	0	26	43	0	1.5564571084911516e-18	S
	group_6817	methyl-accepting chemotaxis protein	Aeromonas hydrophila	0	26	43	0	1.5564571084911516e-18	NT
	group_6818	chemotaxis protein CheA	Aeromonas hydrophila	0	26	43	0	1.5564571084911516e-18	NT
	group_6819	methyl-accepting chemotaxis protein	Aeromonas hydrophila	0	26	43	0	1.5564571084911516e-18	NT
	cheD	chemoreceptor glutamine deamidase CheD	Aeromonas hydrophila	0	26	43	0	1.5564571084911516e-18	-
	group_6827	PQQ-binding-like beta-propeller repeat protein	Aeromonas hydrophila	0	26	43	0	1.5564571084911516e-18	S
	group_6828	YheU family protein	Aeromonas hydrophila	0	26	43	0	1.5564571084911516e-18	S
	group_6830	DMT family transporter	Aeromonas hydrophila	0	26	43	0	1.5564571084911516e-18	EG
	group_6831	NupC/NupG family nucleoside CNT transporter	Aeromonas hydrophila	0	26	43	0	1.5564571084911516e-18	P
	group_6834	YqaA family protein	Aeromonas hydrophila	0	26	43	0	1.5564571084911516e-18	S
	group_6841	carboxymuconolactone decarboxylase family protein	Aeromonas hydrophila	0	26	43	0	1.5564571084911516e-18	O
	group_6848	hypothetical protein	Aeromonas hydrophila	0	26	43	0	1.5564571084911516e-18	-
	group_6849	hypothetical protein	Aeromonas hydrophila	0	26	43	0	1.5564571084911516e-18	-
	group_6850	PAS domain-containing methyl-accepting chemotaxis protein	Aeromonas hydrophila	0	26	43	0	1.5564571084911516e-18	NT
	group_6852	hypothetical protein	Aeromonas hydrophila	0	26	43	0	1.5564571084911516e-18	NT
	group_6870	transcriptional regulator	Aeromonas hydrophila	0	26	43	0	1.5564571084911516e-18	K
	group_6884	BPSS1780 family membrane protein	Aeromonas hydrophila	0	26	43	0	1.5564571084911516e-18	-
	group_693	cyclin-dependent kinase inhibitor 3 family protein	Aeromonas hydrophila	0	26	43	0	1.5564571084911516e-18	T
	group_694	HAD-IA family hydrolase	Aeromonas hydrophila	0	26	43	0	1.5564571084911516e-18	S
	group_695	acyltransferase family protein	Aeromonas hydrophila	0	26	43	0	1.5564571084911516e-18	S
	group_696	organic hydroperoxide resistance protein	Aeromonas hydrophila	0	26	43	0	1.5564571084911516e-18	O
	group_698	hypothetical protein	Aeromonas hydrophila	0	26	43	0	1.5564571084911516e-18	M
	group_700	hypothetical protein	Aeromonas hydrophila	0	26	43	0	1.5564571084911516e-18	S
	group_704	transporter substrate-binding domain-containing protein	Aeromonas hydrophila	0	26	43	0	1.5564571084911516e-18	ET
	arsC_1	glutaredoxin-dependent arsenate reductase	Aeromonas hydrophila	0	26	43	0	1.5564571084911516e-18	-
	group_709	hypothetical protein	Aeromonas hydrophila	0	26	43	0	1.5564571084911516e-18	-
	group_714	methylated-DNA--[protein]-cysteine S-methyltransferase	Aeromonas hydrophila	0	26	43	0	1.5564571084911516e-18	L
	group_7196	cytochrome b/b6 domain-containing protein	Aeromonas hydrophila	0	26	43	0	1.5564571084911516e-18	C
	group_7322	TatD family hydrolase	Aeromonas hydrophila	0	26	43	0	1.5564571084911516e-18	L
	group_761	LysR family transcriptional regulator	Aeromonas hydrophila	0	26	43	0	1.5564571084911516e-18	K
	group_786	nuclear transport factor 2 family protein	Aeromonas hydrophila	0	26	43	0	1.5564571084911516e-18	K
	ampD	1,6-anhydro-N-acetylmuramyl-L-alanine amidase AmpD	Aeromonas hydrophila	0	26	43	0	1.5564571084911516e-18	-
	group_841	glycosyltransferase family 2 protein	Aeromonas hydrophila	0	26	43	0	1.5564571084911516e-18	S
	group_846	hypothetical protein	Aeromonas hydrophila	0	26	43	0	1.5564571084911516e-18	V
	group_849	GNAT family N-acetyltransferase	Aeromonas hydrophila	0	26	43	0	1.5564571084911516e-18	K
	group_855	LysR family transcriptional regulator	Aeromonas hydrophila	0	26	43	0	1.5564571084911516e-18	K
	group_856	Gfo/Idh/MocA family oxidoreductase	Aeromonas hydrophila	0	26	43	0	1.5564571084911516e-18	S
	group_857	phospholipid carrier-dependent glycosyltransferase	Aeromonas hydrophila	0	26	43	0	1.5564571084911516e-18	M
	group_859	Maf family protein	Aeromonas hydrophila	0	26	43	0	1.5564571084911516e-18	D
	group_863	TetR/AcrR family transcriptional regulator	Aeromonas hydrophila	0	26	43	0	1.5564571084911516e-18	K
	group_870	SDR family oxidoreductase	Aeromonas hydrophila	0	26	43	0	1.5564571084911516e-18	IQ
	group_871	hypothetical protein	Aeromonas hydrophila	0	26	43	0	1.5564571084911516e-18	-
	group_8710	EAL domain-containing protein	Aeromonas hydrophila	0	26	43	0	1.5564571084911516e-18	T
	group_873	VC2046/SO_2500 family protein	Aeromonas hydrophila	0	26	43	0	1.5564571084911516e-18	S
	group_874	hypothetical protein	Aeromonas hydrophila	0	26	43	0	1.5564571084911516e-18	I
	group_8741	GGDEF domain-containing protein	Aeromonas hydrophila	0	26	43	0	1.5564571084911516e-18	T
	group_8991	RseA family anti-sigma factor	Aeromonas hydrophila	0	26	43	0	1.5564571084911516e-18	T
	minC	septum site-determining protein MinC	Aeromonas hydrophila	0	26	43	0	1.5564571084911516e-18	D
	group_9782	chemotaxis protein CheA	Aeromonas hydrophila	0	26	43	0	1.5564571084911516e-18	NT
	group_9928	hypothetical protein	Aeromonas hydrophila	0	26	43	0	1.5564571084911516e-18	-
	group_1001	lipase secretion chaperone	Aeromonas dhakensis	26	0	0	43	1.5564571084911516e-18	O
	group_1006	NADH:flavin oxidoreductase	Aeromonas dhakensis	26	0	0	43	1.5564571084911516e-18	C
	group_1019	elongation factor P maturation arginine rhamnosyltransferase EarP	Aeromonas dhakensis	26	0	0	43	1.5564571084911516e-18	S
	group_1027	TAXI family TRAP transporter solute-binding subunit	Aeromonas dhakensis	26	0	0	43	1.5564571084911516e-18	S
	group_1032	NAD-dependent epimerase/dehydratase family protein	Aeromonas dhakensis	26	0	0	43	1.5564571084911516e-18	GM
	group_10589	envelope biogenesis factor ElyC	Aeromonas dhakensis	26	0	0	43	1.5564571084911516e-18	S
	group_10659	murein L,D-transpeptidase catalytic domain family protein	Aeromonas dhakensis	26	0	0	43	1.5564571084911516e-18	S
	group_1126	class I SAM-dependent methyltransferase	Aeromonas dhakensis	26	0	0	43	1.5564571084911516e-18	S
	group_1142	VWA domain-containing protein	Aeromonas dhakensis	26	0	0	43	1.5564571084911516e-18	S
	group_1145	alpha/beta hydrolase	Aeromonas dhakensis	26	0	0	43	1.5564571084911516e-18	I
	group_1147	nucleoside triphosphate pyrophosphatase	Aeromonas dhakensis	26	0	0	43	1.5564571084911516e-18	D
	group_1151	hypothetical protein	Aeromonas dhakensis	26	0	0	43	1.5564571084911516e-18	-
	group_1167	formate--tetrahydrofolate ligase	Aeromonas dhakensis	26	0	0	43	1.5564571084911516e-18	F
	group_1169	VC2046/SO_2500 family protein	Aeromonas dhakensis	26	0	0	43	1.5564571084911516e-18	S
	group_1170	hypothetical protein	Aeromonas dhakensis	26	0	0	43	1.5564571084911516e-18	S
	group_1180	tRNA lysidine(34) synthetase TilS	Aeromonas dhakensis	26	0	0	43	1.5564571084911516e-18	D
	group_1184	nuclear transport factor 2 family protein	Aeromonas dhakensis	26	0	0	43	1.5564571084911516e-18	K
	group_1185	carboxypeptidase M32	Aeromonas dhakensis	26	0	0	43	1.5564571084911516e-18	E
	group_1187	nucleotidyltransferase family protein	Aeromonas dhakensis	26	0	0	43	1.5564571084911516e-18	JM
	group_1192	hypothetical protein	Aeromonas dhakensis	26	0	0	43	1.5564571084911516e-18	S
	group_1196	chromate efflux transporter	Aeromonas dhakensis	26	0	0	43	1.5564571084911516e-18	P
	group_1213	tetratricopeptide repeat protein	Aeromonas dhakensis	26	0	0	43	1.5564571084911516e-18	S
	group_1218	AraC family transcriptional regulator	Aeromonas dhakensis	26	0	0	43	1.5564571084911516e-18	K
	group_1224	MFS transporter	Aeromonas dhakensis	26	0	0	43	1.5564571084911516e-18	EGP
	group_1232	cysteine desulfurase	Aeromonas dhakensis	26	0	0	43	1.5564571084911516e-18	E
	group_1233	SufE family protein	Aeromonas dhakensis	26	0	0	43	1.5564571084911516e-18	S
	group_1238	Rho-binding antiterminator	Aeromonas dhakensis	26	0	0	43	1.5564571084911516e-18	K
	rodZ	cytoskeleton protein RodZ	Aeromonas dhakensis	26	0	0	43	1.5564571084911516e-18	S
	group_12718	imidazole glycerol phosphate synthase subunit HisH	Aeromonas dhakensis	26	0	0	43	1.5564571084911516e-18	E
	group_1274	NIPSNAP family protein	Aeromonas dhakensis	26	0	0	43	1.5564571084911516e-18	-
	group_1276	alpha/beta hydrolase	Aeromonas dhakensis	26	0	0	43	1.5564571084911516e-18	S
	group_1277	HAD-IA family hydrolase	Aeromonas dhakensis	26	0	0	43	1.5564571084911516e-18	S
	group_1281	hypothetical protein	Aeromonas dhakensis	26	0	0	43	1.5564571084911516e-18	-
	group_1282	hypothetical protein	Aeromonas dhakensis	26	0	0	43	1.5564571084911516e-18	K
	group_1451	GDYXXLXY domain-containing protein	Aeromonas dhakensis	26	0	0	43	1.5564571084911516e-18	S
	group_1461	amonabactin biosynthesis isochorismate synthase AmoC	Aeromonas dhakensis	26	0	0	43	1.5564571084911516e-18	HQ
	group_1485	HAD-IA family hydrolase	Aeromonas dhakensis	26	0	0	43	1.5564571084911516e-18	S
	group_1486	glutaredoxin family protein	Aeromonas dhakensis	26	0	0	43	1.5564571084911516e-18	O
	group_1492	ATP-dependent DNA helicase RecQ	Aeromonas dhakensis	26	0	0	43	1.5564571084911516e-18	L
	group_1493	hypothetical protein	Aeromonas dhakensis	26	0	0	43	1.5564571084911516e-18	S
	group_1498	isopenicillin N synthase family oxygenase	Aeromonas dhakensis	26	0	0	43	1.5564571084911516e-18	C
	group_1511	flagellar protein FlaG	Aeromonas dhakensis	26	0	0	43	1.5564571084911516e-18	N
	group_1514	hypothetical protein	Aeromonas dhakensis	26	0	0	43	1.5564571084911516e-18	S
	group_1516	23S rRNA pseudouridine(2604) synthase RluF	Aeromonas dhakensis	26	0	0	43	1.5564571084911516e-18	J
	group_1533	DNA-binding protein	Aeromonas dhakensis	26	0	0	43	1.5564571084911516e-18	-
	group_1550	ASCH domain-containing protein	Aeromonas dhakensis	26	0	0	43	1.5564571084911516e-18	S
	group_1564	SDR family oxidoreductase	Aeromonas dhakensis	26	0	0	43	1.5564571084911516e-18	GM
	group_1565	tRNA glutamyl-Q(34) synthetase GluQRS	Aeromonas dhakensis	26	0	0	43	1.5564571084911516e-18	J
	group_1570	YhcH/YjgK/YiaL family protein	Aeromonas dhakensis	26	0	0	43	1.5564571084911516e-18	G
	group_1573	GNAT family protein	Aeromonas dhakensis	26	0	0	43	1.5564571084911516e-18	M
	group_1575	regulatory protein RecX	Aeromonas dhakensis	26	0	0	43	1.5564571084911516e-18	S
	group_1586	class IV adenylate cyclase	Aeromonas dhakensis	26	0	0	43	1.5564571084911516e-18	F
	group_1616	anti-anti-sigma regulatory factor	Aeromonas dhakensis	26	0	0	43	1.5564571084911516e-18	T
	group_1622	STY0301 family protein	Aeromonas dhakensis	26	0	0	43	1.5564571084911516e-18	-
	group_1626	cyclin-dependent kinase inhibitor 3 family protein	Aeromonas dhakensis	26	0	0	43	1.5564571084911516e-18	T
	group_1635	ABC transporter substrate-binding protein	Aeromonas dhakensis	26	0	0	43	1.5564571084911516e-18	ET
	group_1636	hypothetical protein	Aeromonas dhakensis	26	0	0	43	1.5564571084911516e-18	-
	group_1641	hypothetical protein	Aeromonas dhakensis	26	0	0	43	1.5564571084911516e-18	S
	group_1644	carboxymuconolactone decarboxylase family protein	Aeromonas dhakensis	26	0	0	43	1.5564571084911516e-18	S
	group_1651	N-acetylmuramoyl-L-alanine amidase	Aeromonas dhakensis	26	0	0	43	1.5564571084911516e-18	V
	torC_2	pentaheme c-type cytochrome TorC	Aeromonas dhakensis	26	0	0	43	1.5564571084911516e-18	C
	group_1664	hypothetical protein	Aeromonas dhakensis	26	0	0	43	1.5564571084911516e-18	E
	group_1672	hypothetical protein	Aeromonas dhakensis	26	0	0	43	1.5564571084911516e-18	E
	group_1816	SPOR domain-containing protein	Aeromonas dhakensis	26	0	0	43	1.5564571084911516e-18	U
	group_1847	LD-carboxypeptidase	Aeromonas dhakensis	26	0	0	43	1.5564571084911516e-18	V
	group_1848	GNAT family N-acetyltransferase	Aeromonas dhakensis	26	0	0	43	1.5564571084911516e-18	K
	group_1862	putative nucleotidyltransferase substrate binding domain-containing protein	Aeromonas dhakensis	26	0	0	43	1.5564571084911516e-18	T
	group_1872	GNAT family N-acetyltransferase	Aeromonas dhakensis	26	0	0	43	1.5564571084911516e-18	S
	group_1889	catalase/peroxidase HPI	Aeromonas dhakensis	26	0	0	43	1.5564571084911516e-18	P
	group_1891	phospholipid carrier-dependent glycosyltransferase	Aeromonas dhakensis	26	0	0	43	1.5564571084911516e-18	M
	group_1893	START domain-containing protein	Aeromonas dhakensis	26	0	0	43	1.5564571084911516e-18	I
	group_1905	GNAT family N-acetyltransferase	Aeromonas dhakensis	26	0	0	43	1.5564571084911516e-18	K
	group_1912	bifunctional tRNA (5-methylaminomethyl-2-thiouridine)(34)-methyltransferase MnmD/FAD-dependent 5-carboxymethylaminomethyl-2-thiouridine(34)oxidoreductase MnmC	Aeromonas dhakensis	26	0	0	43	1.5564571084911516e-18	J
	group_1913	LysR family transcriptional regulator	Aeromonas dhakensis	26	0	0	43	1.5564571084911516e-18	K
	group_1914	type VI secretion system-associated protein VasI	Aeromonas dhakensis	26	0	0	43	1.5564571084911516e-18	S
	group_1923	zinc ribbon domain-containing protein	Aeromonas dhakensis	26	0	0	43	1.5564571084911516e-18	S
	group_1931	alkyl sulfatase dimerization domain-containing protein	Aeromonas dhakensis	26	0	0	43	1.5564571084911516e-18	Q
	group_1932	hypothetical protein	Aeromonas dhakensis	26	0	0	43	1.5564571084911516e-18	-
	group_1935	hypothetical protein	Aeromonas dhakensis	26	0	0	43	1.5564571084911516e-18	I
	group_1946	hypothetical protein	Aeromonas dhakensis	26	0	0	43	1.5564571084911516e-18	S
	group_1949	MOSC domain-containing protein	Aeromonas dhakensis	26	0	0	43	1.5564571084911516e-18	C
	group_1961	metalloregulator ArsR/SmtB family transcription factor	Aeromonas dhakensis	26	0	0	43	1.5564571084911516e-18	K
	group_1989	hypothetical protein	Aeromonas dhakensis	26	0	0	43	1.5564571084911516e-18	EG
	group_2010	RNA 2',3'-cyclic phosphodiesterase	Aeromonas dhakensis	26	0	0	43	1.5564571084911516e-18	J
	group_2018	CatB-related O-acetyltransferase	Aeromonas dhakensis	26	0	0	43	1.5564571084911516e-18	S
	group_2019	ParB-like protein	Aeromonas dhakensis	26	0	0	43	1.5564571084911516e-18	S
	group_2021	methyltransferase	Aeromonas dhakensis	26	0	0	43	1.5564571084911516e-18	J
	group_2034	1,6-anhydro-N-acetylmuramyl-L-alanine amidase AmpD	Aeromonas dhakensis	26	0	0	43	1.5564571084911516e-18	V
	group_2036	hypothetical protein	Aeromonas dhakensis	26	0	0	43	1.5564571084911516e-18	S
	group_2038	sulfurtransferase complex subunit TusB	Aeromonas dhakensis	26	0	0	43	1.5564571084911516e-18	P
	group_2039	sulfurtransferase complex subunit TusC	Aeromonas dhakensis	26	0	0	43	1.5564571084911516e-18	P
	group_2049	hypothetical protein	Aeromonas dhakensis	26	0	0	43	1.5564571084911516e-18	Q
	group_2050	TetR/AcrR family transcriptional regulator	Aeromonas dhakensis	26	0	0	43	1.5564571084911516e-18	K
	group_2051	ATP-binding cassette domain-containing protein	Aeromonas dhakensis	26	0	0	43	1.5564571084911516e-18	P
	group_2052	histidine decarboxylase	Aeromonas dhakensis	26	0	0	43	1.5564571084911516e-18	E
	group_2053	hypothetical protein	Aeromonas dhakensis	26	0	0	43	1.5564571084911516e-18	Q
	group_2054	ABC transporter ATP-binding protein	Aeromonas dhakensis	26	0	0	43	1.5564571084911516e-18	V
	group_2066	hypothetical protein	Aeromonas dhakensis	26	0	0	43	1.5564571084911516e-18	-
	group_2091	CinA family nicotinamide mononucleotide deamidase-related protein	Aeromonas dhakensis	26	0	0	43	1.5564571084911516e-18	S
	group_2092	hypothetical protein	Aeromonas dhakensis	26	0	0	43	1.5564571084911516e-18	-
	group_2095	winged helix-turn-helix domain-containing protein	Aeromonas dhakensis	26	0	0	43	1.5564571084911516e-18	K
	menE	o-succinylbenzoate--CoA ligase	Aeromonas dhakensis	26	0	0	43	1.5564571084911516e-18	IQ
	group_2098	hypothetical protein	Aeromonas dhakensis	26	0	0	43	1.5564571084911516e-18	-
	group_2108	AsmA family protein	Aeromonas dhakensis	26	0	0	43	1.5564571084911516e-18	M
	group_2109	hypothetical protein	Aeromonas dhakensis	26	0	0	43	1.5564571084911516e-18	M
	group_2112	2-C-methyl-D-erythritol 4-phosphate cytidylyltransferase	Aeromonas dhakensis	26	0	0	43	1.5564571084911516e-18	I
	group_2120	MMPL family transporter	Aeromonas dhakensis	26	0	0	43	1.5564571084911516e-18	S
	group_2121	hypothetical protein	Aeromonas dhakensis	26	0	0	43	1.5564571084911516e-18	S
	group_2122	hypothetical protein	Aeromonas dhakensis	26	0	0	43	1.5564571084911516e-18	S
	group_2125	NUDIX domain-containing protein	Aeromonas dhakensis	26	0	0	43	1.5564571084911516e-18	F
	group_2127	hypothetical protein	Aeromonas dhakensis	26	0	0	43	1.5564571084911516e-18	C
	torR_2	two-component system response regulator TorR	Aeromonas dhakensis	26	0	0	43	1.5564571084911516e-18	K
	group_2129	GFA family protein	Aeromonas dhakensis	26	0	0	43	1.5564571084911516e-18	S
	group_2130	hypothetical protein	Aeromonas dhakensis	26	0	0	43	1.5564571084911516e-18	S
	group_2136	N-acetyltransferase	Aeromonas dhakensis	26	0	0	43	1.5564571084911516e-18	S
	group_2147	hypothetical protein	Aeromonas dhakensis	26	0	0	43	1.5564571084911516e-18	S
	group_2151	beta-propeller fold lactonase family protein	Aeromonas dhakensis	26	0	0	43	1.5564571084911516e-18	G
	group_2170	hypothetical protein	Aeromonas dhakensis	26	0	0	43	1.5564571084911516e-18	S
	group_2408	hypothetical protein	Aeromonas dhakensis	26	0	0	43	1.5564571084911516e-18	S
	group_2417	2OG-Fe dioxygenase family protein	Aeromonas dhakensis	26	0	0	43	1.5564571084911516e-18	S
	group_2458	HD domain-containing protein	Aeromonas dhakensis	26	0	0	43	1.5564571084911516e-18	KT
	group_2467	YjiH family protein	Aeromonas dhakensis	26	0	0	43	1.5564571084911516e-18	S
	group_2469	MBL fold metallo-hydrolase	Aeromonas dhakensis	26	0	0	43	1.5564571084911516e-18	S
	group_2501	transporter substrate-binding domain-containing protein	Aeromonas dhakensis	26	0	0	43	1.5564571084911516e-18	ET
	group_2510	phage shock protein operon transcriptional activator	Aeromonas dhakensis	26	0	0	43	1.5564571084911516e-18	K
	group_2532	SCP2 domain-containing protein	Aeromonas dhakensis	26	0	0	43	1.5564571084911516e-18	I
	group_2536	anaerobic sulfatase maturase	Aeromonas dhakensis	26	0	0	43	1.5564571084911516e-18	C
	group_2539	sulfurtransferase TusA family protein	Aeromonas dhakensis	26	0	0	43	1.5564571084911516e-18	O
	group_2546	hypothetical protein	Aeromonas dhakensis	26	0	0	43	1.5564571084911516e-18	-
	group_2548	hypothetical protein	Aeromonas dhakensis	26	0	0	43	1.5564571084911516e-18	S
	group_2550	LysR substrate-binding domain-containing protein	Aeromonas dhakensis	26	0	0	43	1.5564571084911516e-18	K
	group_2551	chaperone NapD	Aeromonas dhakensis	26	0	0	43	1.5564571084911516e-18	P
	group_2552	ferredoxin-type protein NapF	Aeromonas dhakensis	26	0	0	43	1.5564571084911516e-18	C
	group_2570	zinc-dependent metalloprotease family protein	Aeromonas dhakensis	26	0	0	43	1.5564571084911516e-18	O
	group_2572	ACR3 family arsenite efflux transporter	Aeromonas dhakensis	26	0	0	43	1.5564571084911516e-18	P
	group_2587	NUDIX hydrolase YfcD	Aeromonas dhakensis	26	0	0	43	1.5564571084911516e-18	I
	group_2589	amino acid ABC transporter permease	Aeromonas dhakensis	26	0	0	43	1.5564571084911516e-18	E
	group_2600	hypothetical protein	Aeromonas dhakensis	26	0	0	43	1.5564571084911516e-18	S
	group_2631	4-amino-4-deoxy-L-arabinose-phosphoundecaprenol flippase subunit ArnF	Aeromonas dhakensis	26	0	0	43	1.5564571084911516e-18	P
	group_2637	HIT domain-containing protein	Aeromonas dhakensis	26	0	0	43	1.5564571084911516e-18	FG
	group_2638	short chain dehydrogenase	Aeromonas dhakensis	26	0	0	43	1.5564571084911516e-18	IQ
	group_2639	PilZ domain-containing protein	Aeromonas dhakensis	26	0	0	43	1.5564571084911516e-18	S
	group_2640	NrdJb	Aeromonas dhakensis	26	0	0	43	1.5564571084911516e-18	F
	group_2642	pyridoxal-dependent decarboxylase	Aeromonas dhakensis	26	0	0	43	1.5564571084911516e-18	E
	group_2643	3'(2'),5'-bisphosphate nucleotidase CysQ	Aeromonas dhakensis	26	0	0	43	1.5564571084911516e-18	P
	group_2650	2-amino-4-hydroxy-6- hydroxymethyldihydropteridine diphosphokinase	Aeromonas dhakensis	26	0	0	43	1.5564571084911516e-18	H
	group_2652	hypothetical protein	Aeromonas dhakensis	26	0	0	43	1.5564571084911516e-18	-
	group_2675	ABC transporter substrate-binding protein	Aeromonas dhakensis	26	0	0	43	1.5564571084911516e-18	ET
	group_2676	CidA/LrgA family protein	Aeromonas dhakensis	26	0	0	43	1.5564571084911516e-18	S
	group_2700	sensor domain-containing diguanylate cyclase	Aeromonas dhakensis	26	0	0	43	1.5564571084911516e-18	ET
	group_2705	YnjH family protein	Aeromonas dhakensis	26	0	0	43	1.5564571084911516e-18	S
	group_2708	UDP-N-acetylmuramate dehydrogenase	Aeromonas dhakensis	26	0	0	43	1.5564571084911516e-18	M
	group_2724	HPP family protein	Aeromonas dhakensis	26	0	0	43	1.5564571084911516e-18	T
	group_2727	hypothetical protein	Aeromonas dhakensis	26	0	0	43	1.5564571084911516e-18	S
	phnE	phosphonate ABC transporter, permease protein PhnE	Aeromonas dhakensis	26	0	0	43	1.5564571084911516e-18	P
	group_2731	ATP-binding protein	Aeromonas dhakensis	26	0	0	43	1.5564571084911516e-18	T
	group_2736	hypothetical protein	Aeromonas dhakensis	26	0	0	43	1.5564571084911516e-18	S
	group_2740	transporter substrate-binding domain-containing protein	Aeromonas dhakensis	26	0	0	43	1.5564571084911516e-18	ET
	group_2751	cystatin domain-containing protein	Aeromonas dhakensis	26	0	0	43	1.5564571084911516e-18	S
	group_2761	shikimate dehydrogenase	Aeromonas dhakensis	26	0	0	43	1.5564571084911516e-18	E
	group_2770	hypothetical protein	Aeromonas dhakensis	26	0	0	43	1.5564571084911516e-18	U
	group_2772	hypothetical protein	Aeromonas dhakensis	26	0	0	43	1.5564571084911516e-18	S
	group_2773	hypothetical protein	Aeromonas dhakensis	26	0	0	43	1.5564571084911516e-18	-
	group_2775	ATP-binding protein/SpoIIE family protein phosphatase	Aeromonas dhakensis	26	0	0	43	1.5564571084911516e-18	T
	group_2778	uroporphyrinogen-III synthase	Aeromonas dhakensis	26	0	0	43	1.5564571084911516e-18	H
	group_2779	alpha/beta fold hydrolase	Aeromonas dhakensis	26	0	0	43	1.5564571084911516e-18	S
	group_2780	hypothetical protein	Aeromonas dhakensis	26	0	0	43	1.5564571084911516e-18	S
	group_2783	hypothetical protein	Aeromonas dhakensis	26	0	0	43	1.5564571084911516e-18	-
	group_2790	LysR family transcriptional regulator	Aeromonas dhakensis	26	0	0	43	1.5564571084911516e-18	K
	group_2799	glutathione peroxidase	Aeromonas dhakensis	26	0	0	43	1.5564571084911516e-18	O
	group_2804	LysR family transcriptional regulator	Aeromonas dhakensis	26	0	0	43	1.5564571084911516e-18	K
	group_2805	hypothetical protein	Aeromonas dhakensis	26	0	0	43	1.5564571084911516e-18	K
	cutA	divalent-cation tolerance protein CutA	Aeromonas dhakensis	26	0	0	43	1.5564571084911516e-18	-
	group_2827	hypothetical protein	Aeromonas dhakensis	26	0	0	43	1.5564571084911516e-18	S
	group_2841	hypothetical protein	Aeromonas dhakensis	26	0	0	43	1.5564571084911516e-18	-
	group_2842	trimethylamine-N-oxide reductase TorA	Aeromonas dhakensis	26	0	0	43	1.5564571084911516e-18	C
	group_2847	hypothetical protein	Aeromonas dhakensis	26	0	0	43	1.5564571084911516e-18	O
	group_2854	DsbA family protein	Aeromonas dhakensis	26	0	0	43	1.5564571084911516e-18	O
	group_2870	GGDEF domain-containing protein	Aeromonas dhakensis	26	0	0	43	1.5564571084911516e-18	T
	group_2900	transporter substrate-binding domain-containing protein	Aeromonas dhakensis	26	0	0	43	1.5564571084911516e-18	ET
	group_3321	spermidine N1-acetyltransferase	Aeromonas dhakensis	26	0	0	43	1.5564571084911516e-18	J
	group_3324	redox-sensitive transcriptional activator SoxR	Aeromonas dhakensis	26	0	0	43	1.5564571084911516e-18	K
	group_3328	hypothetical protein	Aeromonas dhakensis	26	0	0	43	1.5564571084911516e-18	-
	group_3331	tRNA pseudouridine(38-40) synthase TruA	Aeromonas dhakensis	26	0	0	43	1.5564571084911516e-18	J
	group_3390	transporter substrate-binding domain-containing protein	Aeromonas dhakensis	26	0	0	43	1.5564571084911516e-18	ET
	group_3404	lytic murein transglycosylase	Aeromonas dhakensis	26	0	0	43	1.5564571084911516e-18	M
	group_3419	transporter substrate-binding domain-containing protein	Aeromonas dhakensis	26	0	0	43	1.5564571084911516e-18	ET
	group_3422	hypothetical protein	Aeromonas dhakensis	26	0	0	43	1.5564571084911516e-18	M
	group_3441	YebG family protein	Aeromonas dhakensis	26	0	0	43	1.5564571084911516e-18	S
	group_3451	hypothetical protein	Aeromonas dhakensis	26	0	0	43	1.5564571084911516e-18	S
	group_3454	transporter substrate-binding domain-containing protein	Aeromonas dhakensis	26	0	0	43	1.5564571084911516e-18	ET
	group_3467	EamA family transporter	Aeromonas dhakensis	26	0	0	43	1.5564571084911516e-18	EG
	group_3473	aminodeoxychorismate synthase component 1	Aeromonas dhakensis	26	0	0	43	1.5564571084911516e-18	EH
	group_3491	N-acetyltransferase	Aeromonas dhakensis	26	0	0	43	1.5564571084911516e-18	K
	group_3512	type VI secretion system-associated FHA domain protein TagH	Aeromonas dhakensis	26	0	0	43	1.5564571084911516e-18	T
	group_3529	short-chain dehydrogenase	Aeromonas dhakensis	26	0	0	43	1.5564571084911516e-18	IQ
	group_3534	hypothetical protein	Aeromonas dhakensis	26	0	0	43	1.5564571084911516e-18	S
	group_3536	HD domain-containing phosphohydrolase	Aeromonas dhakensis	26	0	0	43	1.5564571084911516e-18	T
	group_3564	cytochrome bd-I oxidase subunit CydX	Aeromonas dhakensis	26	0	0	43	1.5564571084911516e-18	K
	group_3572	cyclic pyranopterin monophosphate synthase MoaC	Aeromonas dhakensis	26	0	0	43	1.5564571084911516e-18	H
	group_3591	alpha/beta fold hydrolase	Aeromonas dhakensis	26	0	0	43	1.5564571084911516e-18	S
	group_3603	SCP2 sterol-binding domain-containing protein	Aeromonas dhakensis	26	0	0	43	1.5564571084911516e-18	-
	group_3609	hypothetical protein	Aeromonas dhakensis	26	0	0	43	1.5564571084911516e-18	-
	group_3613	hypothetical protein	Aeromonas dhakensis	26	0	0	43	1.5564571084911516e-18	M
	group_3619	hypothetical protein	Aeromonas dhakensis	26	0	0	43	1.5564571084911516e-18	P
	group_3623	methyltransferase domain-containing protein	Aeromonas dhakensis	26	0	0	43	1.5564571084911516e-18	J
	group_3636	hypothetical protein	Aeromonas dhakensis	26	0	0	43	1.5564571084911516e-18	K
	group_3638	glutaredoxin-dependent arsenate reductase	Aeromonas dhakensis	26	0	0	43	1.5564571084911516e-18	P
	arsA	arsenical pump-driving ATPase	Aeromonas dhakensis	26	0	0	43	1.5564571084911516e-18	-
	group_3640	hypothetical protein	Aeromonas dhakensis	26	0	0	43	1.5564571084911516e-18	S
	group_3652	23S rRNA (adenine(1618)-N(6))-methyltransferase RlmF	Aeromonas dhakensis	26	0	0	43	1.5564571084911516e-18	J
	group_3657	hypothetical protein	Aeromonas dhakensis	26	0	0	43	1.5564571084911516e-18	K
	group_3666	DMT family transporter	Aeromonas dhakensis	26	0	0	43	1.5564571084911516e-18	EG
	group_3670	transporter substrate-binding domain-containing protein	Aeromonas dhakensis	26	0	0	43	1.5564571084911516e-18	ET
	group_3674	transporter substrate-binding domain-containing protein	Aeromonas dhakensis	26	0	0	43	1.5564571084911516e-18	ET
	group_3682	lysine decarboxylation/transport transcriptional activator CadC	Aeromonas dhakensis	26	0	0	43	1.5564571084911516e-18	K
	group_3705	methyltransferase	Aeromonas dhakensis	26	0	0	43	1.5564571084911516e-18	J
	group_3732	STAS domain-containing protein	Aeromonas dhakensis	26	0	0	43	1.5564571084911516e-18	T
	group_3733	chemoreceptor glutamine deamidase CheD	Aeromonas dhakensis	26	0	0	43	1.5564571084911516e-18	NT
	group_3741	hypothetical protein	Aeromonas dhakensis	26	0	0	43	1.5564571084911516e-18	S
	group_3746	YheU family protein	Aeromonas dhakensis	26	0	0	43	1.5564571084911516e-18	S
	group_3773	LysR family transcriptional regulator	Aeromonas dhakensis	26	0	0	43	1.5564571084911516e-18	K
	group_3780	hypothetical protein	Aeromonas dhakensis	26	0	0	43	1.5564571084911516e-18	-
	group_3781	thiamine ABC transporter substrate binding subunit	Aeromonas dhakensis	26	0	0	43	1.5564571084911516e-18	P
	group_3782	ABC transporter permease	Aeromonas dhakensis	26	0	0	43	1.5564571084911516e-18	V
	group_3799	PAS domain-containing methyl-accepting chemotaxis protein	Aeromonas dhakensis	26	0	0	43	1.5564571084911516e-18	T
	group_3814	enoyl-CoA hydratase-related protein	Aeromonas dhakensis	26	0	0	43	1.5564571084911516e-18	I
	group_3822	phosphoserine phosphatase SerB	Aeromonas dhakensis	26	0	0	43	1.5564571084911516e-18	E
	group_3827	23S rRNA (uracil(1939)-C(5))-methyltransferase RlmD	Aeromonas dhakensis	26	0	0	43	1.5564571084911516e-18	J
	group_3838	EF-hand domain-containing protein	Aeromonas dhakensis	26	0	0	43	1.5564571084911516e-18	I
	group_3861	carboxylating nicotinate-nucleotide diphosphorylase	Aeromonas dhakensis	26	0	0	43	1.5564571084911516e-18	H
	group_3862	dephospho-CoA kinase	Aeromonas dhakensis	26	0	0	43	1.5564571084911516e-18	H
	group_3887	hypothetical protein	Aeromonas dhakensis	26	0	0	43	1.5564571084911516e-18	L
	group_3888	hypothetical protein	Aeromonas dhakensis	26	0	0	43	1.5564571084911516e-18	L
	group_3889	hypothetical protein	Aeromonas dhakensis	26	0	0	43	1.5564571084911516e-18	-
	group_3890	diguanylate cyclase	Aeromonas dhakensis	26	0	0	43	1.5564571084911516e-18	T
	group_3906	AraC family transcriptional regulator	Aeromonas dhakensis	26	0	0	43	1.5564571084911516e-18	K
	group_3944	acyltransferase	Aeromonas dhakensis	26	0	0	43	1.5564571084911516e-18	I
	group_3955	O-antigen ligase family protein	Aeromonas dhakensis	26	0	0	43	1.5564571084911516e-18	M
	group_3965	trans-2-enoyl-CoA reductase family protein	Aeromonas dhakensis	26	0	0	43	1.5564571084911516e-18	I
	group_3970	CatB-related O-acetyltransferase	Aeromonas dhakensis	26	0	0	43	1.5564571084911516e-18	S
	group_3971	sigma-54 dependent transcriptional regulator	Aeromonas dhakensis	26	0	0	43	1.5564571084911516e-18	T
	group_3972	ricin-type beta-trefoil lectin domain protein	Aeromonas dhakensis	26	0	0	43	1.5564571084911516e-18	T
	group_3980	multidrug effflux MFS transporter	Aeromonas dhakensis	26	0	0	43	1.5564571084911516e-18	EGP
	group_3985	FMN-binding protein MioC	Aeromonas dhakensis	26	0	0	43	1.5564571084911516e-18	C
	group_4024	chorismate lyase	Aeromonas dhakensis	26	0	0	43	1.5564571084911516e-18	H
	group_4037	hypothetical protein	Aeromonas dhakensis	26	0	0	43	1.5564571084911516e-18	S
	group_4044	Sua5/YciO/YrdC/YwlC family protein	Aeromonas dhakensis	26	0	0	43	1.5564571084911516e-18	J
	group_4060	hypothetical protein	Aeromonas dhakensis	26	0	0	43	1.5564571084911516e-18	S
	group_4073	PilN domain-containing protein	Aeromonas dhakensis	26	0	0	43	1.5564571084911516e-18	NU
	group_4074	MSHA biogenesis protein MshJ	Aeromonas dhakensis	26	0	0	43	1.5564571084911516e-18	NU
	group_4082	hypothetical protein	Aeromonas dhakensis	26	0	0	43	1.5564571084911516e-18	T
	group_4095	HAD-IA family hydrolase	Aeromonas dhakensis	26	0	0	43	1.5564571084911516e-18	S
	group_4109	hypothetical protein	Aeromonas dhakensis	26	0	0	43	1.5564571084911516e-18	S
	group_4164	type IV pilin protein	Aeromonas dhakensis	26	0	0	43	1.5564571084911516e-18	NU
	group_4172	MFS transporter	Aeromonas dhakensis	26	0	0	43	1.5564571084911516e-18	EGP
	group_4173	SDR family oxidoreductase	Aeromonas dhakensis	26	0	0	43	1.5564571084911516e-18	IQ
	group_4182	DMT family transporter	Aeromonas dhakensis	26	0	0	43	1.5564571084911516e-18	EG
	group_4246	hypothetical protein	Aeromonas dhakensis	26	0	0	43	1.5564571084911516e-18	E
	group_4264	hypothetical protein	Aeromonas dhakensis	26	0	0	43	1.5564571084911516e-18	-
	group_4270	phosphatidylglycerophosphatase A	Aeromonas dhakensis	26	0	0	43	1.5564571084911516e-18	I
	group_4286	lipoyl(octanoyl) transferase LipB	Aeromonas dhakensis	26	0	0	43	1.5564571084911516e-18	H
	group_4292	hypothetical protein	Aeromonas dhakensis	26	0	0	43	1.5564571084911516e-18	H
	group_4299	hypothetical protein	Aeromonas dhakensis	26	0	0	43	1.5564571084911516e-18	GM
	group_4331	DoxX family protein	Aeromonas dhakensis	26	0	0	43	1.5564571084911516e-18	S
	group_4332	GNAT family N-acetyltransferase	Aeromonas dhakensis	26	0	0	43	1.5564571084911516e-18	K
	group_4385	tRNA adenosine(34) deaminase TadA	Aeromonas dhakensis	26	0	0	43	1.5564571084911516e-18	FJ
	group_4975	FimV/HubP family polar landmark protein	Aeromonas dhakensis	26	0	0	43	1.5564571084911516e-18	NU
	group_4988	DNA-binding domain-containing protein	Aeromonas dhakensis	26	0	0	43	1.5564571084911516e-18	S
	group_5020	pitrilysin family protein	Aeromonas dhakensis	26	0	0	43	1.5564571084911516e-18	S
	group_5041	septal ring lytic transglycosylase RlpA family protein	Aeromonas dhakensis	26	0	0	43	1.5564571084911516e-18	M
	group_5043	RseA family anti-sigma factor	Aeromonas dhakensis	26	0	0	43	1.5564571084911516e-18	T
	group_5267	ABC transporter substrate binding protein	Aeromonas dhakensis	26	0	0	43	1.5564571084911516e-18	S
	group_5344	transporter substrate-binding domain-containing protein	Aeromonas dhakensis	26	0	0	43	1.5564571084911516e-18	ET
	group_5345	transporter substrate-binding domain-containing protein	Aeromonas dhakensis	26	0	0	43	1.5564571084911516e-18	ET
	group_5346	transporter substrate-binding domain-containing protein	Aeromonas dhakensis	26	0	0	43	1.5564571084911516e-18	ET
	group_5349	autotransporter domain-containing protein	Aeromonas dhakensis	26	0	0	43	1.5564571084911516e-18	-
	group_5350	CHASE4 domain-containing protein	Aeromonas dhakensis	26	0	0	43	1.5564571084911516e-18	T
	group_5351	nuclear transport factor 2 family protein	Aeromonas dhakensis	26	0	0	43	1.5564571084911516e-18	Q
	group_5352	maleylacetoacetate isomerase	Aeromonas dhakensis	26	0	0	43	1.5564571084911516e-18	G
	group_5353	Na+/H+ antiporter family protein	Aeromonas dhakensis	26	0	0	43	1.5564571084911516e-18	S
	group_5354	methyl-accepting chemotaxis protein	Aeromonas dhakensis	26	0	0	43	1.5564571084911516e-18	NT
	group_5355	electron transport complex subunit RsxG	Aeromonas dhakensis	26	0	0	43	1.5564571084911516e-18	C
	group_5356	DMT family transporter	Aeromonas dhakensis	26	0	0	43	1.5564571084911516e-18	EG
	group_5357	PAS domain-containing methyl-accepting chemotaxis protein	Aeromonas dhakensis	26	0	0	43	1.5564571084911516e-18	NT
	group_5358	mechanosensitive ion channel	Aeromonas dhakensis	26	0	0	43	1.5564571084911516e-18	M
	group_5359	hypothetical protein	Aeromonas dhakensis	26	0	0	43	1.5564571084911516e-18	FJ
	group_536	GNAT family N-acetyltransferase	Aeromonas dhakensis	26	0	0	43	1.5564571084911516e-18	J
	group_5360	HlyD family secretion protein	Aeromonas dhakensis	26	0	0	43	1.5564571084911516e-18	V
	group_5361	hypothetical protein	Aeromonas dhakensis	26	0	0	43	1.5564571084911516e-18	S
	group_5363	hypothetical protein	Aeromonas dhakensis	26	0	0	43	1.5564571084911516e-18	O
	group_5364	ABC transporter substrate-binding protein	Aeromonas dhakensis	26	0	0	43	1.5564571084911516e-18	ET
	group_5365	hypothetical protein	Aeromonas dhakensis	26	0	0	43	1.5564571084911516e-18	S
	group_5368	YqhA family protein	Aeromonas dhakensis	26	0	0	43	1.5564571084911516e-18	S
	group_5413	hypothetical protein	Aeromonas dhakensis	26	0	0	43	1.5564571084911516e-18	S
	group_5421	ATP-binding protein	Aeromonas dhakensis	26	0	0	43	1.5564571084911516e-18	T
	group_5432	LysR family transcriptional regulator	Aeromonas dhakensis	26	0	0	43	1.5564571084911516e-18	K
	group_5433	LysR family transcriptional regulator	Aeromonas dhakensis	26	0	0	43	1.5564571084911516e-18	K
	group_5434	lauroyl-Kdo(2)-lipid IV(A) myristoyltransferase	Aeromonas dhakensis	26	0	0	43	1.5564571084911516e-18	M
	group_5435	PA4780 family RIO1-like protein kinase	Aeromonas dhakensis	26	0	0	43	1.5564571084911516e-18	DT
	group_5437	MATE family efflux transporter	Aeromonas dhakensis	26	0	0	43	1.5564571084911516e-18	V
	group_5438	hypothetical protein	Aeromonas dhakensis	26	0	0	43	1.5564571084911516e-18	V
	group_5439	septum site-determining protein MinC	Aeromonas dhakensis	26	0	0	43	1.5564571084911516e-18	D
	group_5442	PAS domain S-box protein	Aeromonas dhakensis	26	0	0	43	1.5564571084911516e-18	T
	group_5443	PAS domain S-box protein	Aeromonas dhakensis	26	0	0	43	1.5564571084911516e-18	KT
	group_5444	two-component system response regulator	Aeromonas dhakensis	26	0	0	43	1.5564571084911516e-18	T
	group_5446	hybrid sensor histidine kinase/response regulator	Aeromonas dhakensis	26	0	0	43	1.5564571084911516e-18	T
	group_5470	cell division protein ZapC	Aeromonas dhakensis	26	0	0	43	1.5564571084911516e-18	D
	group_5472	hypothetical protein	Aeromonas dhakensis	26	0	0	43	1.5564571084911516e-18	-
	group_5481	class I ribonucleotide reductase maintenance protein YfaE	Aeromonas dhakensis	26	0	0	43	1.5564571084911516e-18	C
	group_5484	DJ-1/PfpI family protein	Aeromonas dhakensis	26	0	0	43	1.5564571084911516e-18	K
	group_5487	TSUP family transporter	Aeromonas dhakensis	26	0	0	43	1.5564571084911516e-18	S
	group_5488	glutathione peroxidase	Aeromonas dhakensis	26	0	0	43	1.5564571084911516e-18	O
	group_5490	cell division inhibitor	Aeromonas dhakensis	26	0	0	43	1.5564571084911516e-18	D
	group_5501	disulfide bond formation protein DsbB	Aeromonas dhakensis	26	0	0	43	1.5564571084911516e-18	C
	group_5507	glycosyltransferase family 9 protein	Aeromonas dhakensis	26	0	0	43	1.5564571084911516e-18	M
	group_5509	AMP-binding protein	Aeromonas dhakensis	26	0	0	43	1.5564571084911516e-18	I
	group_5510	diguanylate cyclase	Aeromonas dhakensis	26	0	0	43	1.5564571084911516e-18	T
	group_5511	outer membrane lipoprotein chaperone LolA	Aeromonas dhakensis	26	0	0	43	1.5564571084911516e-18	M
	group_5512	leucyl/phenylalanyl-tRNA--protein transferase	Aeromonas dhakensis	26	0	0	43	1.5564571084911516e-18	O
	group_5556	lipopolysaccharide assembly protein LapB	Aeromonas dhakensis	26	0	0	43	1.5564571084911516e-18	G
	group_5557	hypothetical protein	Aeromonas dhakensis	26	0	0	43	1.5564571084911516e-18	S
	group_5558	response regulator	Aeromonas dhakensis	26	0	0	43	1.5564571084911516e-18	T
	group_5559	helix-turn-helix transcriptional regulator	Aeromonas dhakensis	26	0	0	43	1.5564571084911516e-18	K
	group_5560	hypothetical protein	Aeromonas dhakensis	26	0	0	43	1.5564571084911516e-18	-
	group_5561	tRNA (cytosine(32)/uridine(32)-2'-O)-methyltransferase TrmJ	Aeromonas dhakensis	26	0	0	43	1.5564571084911516e-18	J
	group_5562	hypothetical protein	Aeromonas dhakensis	26	0	0	43	1.5564571084911516e-18	-
	group_5564	hypothetical protein	Aeromonas dhakensis	26	0	0	43	1.5564571084911516e-18	-
	group_5565	arylsulfatase	Aeromonas dhakensis	26	0	0	43	1.5564571084911516e-18	P
	group_5567	hypothetical protein	Aeromonas dhakensis	26	0	0	43	1.5564571084911516e-18	P
	group_5572	AI-2E family transporter	Aeromonas dhakensis	26	0	0	43	1.5564571084911516e-18	S
	group_5573	MipA/OmpV family protein	Aeromonas dhakensis	26	0	0	43	1.5564571084911516e-18	M
	group_5574	alpha/beta fold hydrolase	Aeromonas dhakensis	26	0	0	43	1.5564571084911516e-18	S
	group_5575	methyl-accepting chemotaxis protein	Aeromonas dhakensis	26	0	0	43	1.5564571084911516e-18	NT
	group_5577	DMT family transporter	Aeromonas dhakensis	26	0	0	43	1.5564571084911516e-18	EG
	group_5578	acyl-CoA thioesterase	Aeromonas dhakensis	26	0	0	43	1.5564571084911516e-18	I
	group_5579	molybdenum cofactor biosynthesis protein B	Aeromonas dhakensis	26	0	0	43	1.5564571084911516e-18	H
	group_5580	ATP-binding protein	Aeromonas dhakensis	26	0	0	43	1.5564571084911516e-18	T
	group_5581	Hpt domain-containing protein	Aeromonas dhakensis	26	0	0	43	1.5564571084911516e-18	T
	group_5582	TIGR03503 family protein	Aeromonas dhakensis	26	0	0	43	1.5564571084911516e-18	S
	group_5583	hydroxyacylglutathione hydrolase	Aeromonas dhakensis	26	0	0	43	1.5564571084911516e-18	S
	group_5584	replication initiation negative regulator SeqA	Aeromonas dhakensis	26	0	0	43	1.5564571084911516e-18	L
	group_5585	HAMP domain-containing protein	Aeromonas dhakensis	26	0	0	43	1.5564571084911516e-18	T
	group_5586	cation:proton antiporter	Aeromonas dhakensis	26	0	0	43	1.5564571084911516e-18	P
	group_5587	methyl-accepting chemotaxis protein	Aeromonas dhakensis	26	0	0	43	1.5564571084911516e-18	NT
	group_5588	hypothetical protein	Aeromonas dhakensis	26	0	0	43	1.5564571084911516e-18	-
	group_5592	NUDIX hydrolase	Aeromonas dhakensis	26	0	0	43	1.5564571084911516e-18	F
	group_5593	chemotaxis protein CheW	Aeromonas dhakensis	26	0	0	43	1.5564571084911516e-18	NT
	group_5594	OmpA family protein	Aeromonas dhakensis	26	0	0	43	1.5564571084911516e-18	N
	group_5595	chemotaxis protein CheA	Aeromonas dhakensis	26	0	0	43	1.5564571084911516e-18	NT
	group_5606	MaoC family dehydratase	Aeromonas dhakensis	26	0	0	43	1.5564571084911516e-18	I
	group_5607	tetratricopeptide repeat protein	Aeromonas dhakensis	26	0	0	43	1.5564571084911516e-18	O
	group_5608	hypothetical protein	Aeromonas dhakensis	26	0	0	43	1.5564571084911516e-18	S
	group_5613	porin OmpA	Aeromonas dhakensis	26	0	0	43	1.5564571084911516e-18	M
	group_5614	calcium/sodium antiporter	Aeromonas dhakensis	26	0	0	43	1.5564571084911516e-18	P
	group_5615	peroxiredoxin	Aeromonas dhakensis	26	0	0	43	1.5564571084911516e-18	O
	group_5616	phenylacetate--CoA ligase	Aeromonas dhakensis	26	0	0	43	1.5564571084911516e-18	H
	group_5618	helix-turn-helix transcriptional regulator	Aeromonas dhakensis	26	0	0	43	1.5564571084911516e-18	K
	group_5619	hypothetical protein	Aeromonas dhakensis	26	0	0	43	1.5564571084911516e-18	K
	group_5620	M13 family metallopeptidase	Aeromonas dhakensis	26	0	0	43	1.5564571084911516e-18	O
	group_5621	LysR family transcriptional regulator	Aeromonas dhakensis	26	0	0	43	1.5564571084911516e-18	K
	group_5622	MATE family efflux transporter	Aeromonas dhakensis	26	0	0	43	1.5564571084911516e-18	V
	group_5623	polyprenyl diphosphate synthase	Aeromonas dhakensis	26	0	0	43	1.5564571084911516e-18	I
	group_5625	hypothetical protein	Aeromonas dhakensis	26	0	0	43	1.5564571084911516e-18	S
	group_5629	Na(+)-translocating NADH-quinone reductase subunit C	Aeromonas dhakensis	26	0	0	43	1.5564571084911516e-18	C
	group_5630	2-dehydropantoate 2-reductase	Aeromonas dhakensis	26	0	0	43	1.5564571084911516e-18	H
	group_5635	hypothetical protein	Aeromonas dhakensis	26	0	0	43	1.5564571084911516e-18	T
	group_5636	HAD family phosphatase	Aeromonas dhakensis	26	0	0	43	1.5564571084911516e-18	S
	group_5637	FlgO family outer membrane protein	Aeromonas dhakensis	26	0	0	43	1.5564571084911516e-18	S
	group_5700	SIR2 family protein	Aeromonas dhakensis	26	0	0	43	1.5564571084911516e-18	K
	group_5701	methyl-accepting chemotaxis protein	Aeromonas dhakensis	26	0	0	43	1.5564571084911516e-18	NT
	group_5702	chemotaxis protein CheA	Aeromonas dhakensis	26	0	0	43	1.5564571084911516e-18	NT
	group_5703	methyl-accepting chemotaxis protein	Aeromonas dhakensis	26	0	0	43	1.5564571084911516e-18	NT
	group_5704	methyl-accepting chemotaxis protein	Aeromonas dhakensis	26	0	0	43	1.5564571084911516e-18	NT
	group_5705	protein-glutamate O-methyltransferase CheR	Aeromonas dhakensis	26	0	0	43	1.5564571084911516e-18	H
	group_5706	hypothetical protein	Aeromonas dhakensis	26	0	0	43	1.5564571084911516e-18	H
	group_5707	EAL domain-containing protein	Aeromonas dhakensis	26	0	0	43	1.5564571084911516e-18	T
	group_5708	tetratricopeptide repeat protein	Aeromonas dhakensis	26	0	0	43	1.5564571084911516e-18	S
	pkwA	putative serine/threonine-protein kinase PkwA	Aeromonas dhakensis	26	0	0	43	1.5564571084911516e-18	S
	group_5710	methyltransferase domain-containing protein	Aeromonas dhakensis	26	0	0	43	1.5564571084911516e-18	H
	group_5711	hypothetical protein	Aeromonas dhakensis	26	0	0	43	1.5564571084911516e-18	S
	group_5712	transporter substrate-binding domain-containing protein	Aeromonas dhakensis	26	0	0	43	1.5564571084911516e-18	ET
	group_5713	hypothetical protein	Aeromonas dhakensis	26	0	0	43	1.5564571084911516e-18	-
	group_5717	dGTPase	Aeromonas dhakensis	26	0	0	43	1.5564571084911516e-18	F
	group_5718	glycosyltransferase family protein	Aeromonas dhakensis	26	0	0	43	1.5564571084911516e-18	S
	group_5720	septation protein A	Aeromonas dhakensis	26	0	0	43	1.5564571084911516e-18	D
	group_5722	ABC transporter permease	Aeromonas dhakensis	26	0	0	43	1.5564571084911516e-18	S
	group_5730	LysE family translocator	Aeromonas dhakensis	26	0	0	43	1.5564571084911516e-18	E
	group_5731	hypothetical protein	Aeromonas dhakensis	26	0	0	43	1.5564571084911516e-18	T
	group_5732	sodium-dependent transporter	Aeromonas dhakensis	26	0	0	43	1.5564571084911516e-18	S
	group_5733	MFS transporter	Aeromonas dhakensis	26	0	0	43	1.5564571084911516e-18	EGP
	group_5734	transcriptional regulator	Aeromonas dhakensis	26	0	0	43	1.5564571084911516e-18	K
	group_5735	methyl-accepting chemotaxis protein	Aeromonas dhakensis	26	0	0	43	1.5564571084911516e-18	T
	group_5736	hypothetical protein	Aeromonas dhakensis	26	0	0	43	1.5564571084911516e-18	T
	group_5737	hypothetical protein	Aeromonas dhakensis	26	0	0	43	1.5564571084911516e-18	-
	group_5740	TatD family hydrolase	Aeromonas dhakensis	26	0	0	43	1.5564571084911516e-18	L
	group_5741	RDD family protein	Aeromonas dhakensis	26	0	0	43	1.5564571084911516e-18	S
	group_5743	hypothetical protein	Aeromonas dhakensis	26	0	0	43	1.5564571084911516e-18	T
	group_5744	TAXI family TRAP transporter solute-binding subunit	Aeromonas dhakensis	26	0	0	43	1.5564571084911516e-18	S
	group_5745	LysR substrate-binding domain-containing protein	Aeromonas dhakensis	26	0	0	43	1.5564571084911516e-18	K
	group_5749	ABC transporter substrate-binding protein	Aeromonas dhakensis	26	0	0	43	1.5564571084911516e-18	ET
	group_5750	ABC transporter substrate-binding protein	Aeromonas dhakensis	26	0	0	43	1.5564571084911516e-18	ET
	group_5751	HDOD domain-containing protein	Aeromonas dhakensis	26	0	0	43	1.5564571084911516e-18	T
	group_5752	sensor domain-containing diguanylate cyclase	Aeromonas dhakensis	26	0	0	43	1.5564571084911516e-18	T
	group_5754	hypothetical protein	Aeromonas dhakensis	26	0	0	43	1.5564571084911516e-18	S
	group_5756	2-amino-4-hydroxy-6- hydroxymethyldihydropteridine diphosphokinase	Aeromonas dhakensis	26	0	0	43	1.5564571084911516e-18	H
	group_5757	retropepsin-like aspartic protease	Aeromonas dhakensis	26	0	0	43	1.5564571084911516e-18	S
	group_5758	PRD domain-containing protein	Aeromonas dhakensis	26	0	0	43	1.5564571084911516e-18	S
	group_5760	diguanylate cyclase	Aeromonas dhakensis	26	0	0	43	1.5564571084911516e-18	T
	group_5761	transporter substrate-binding domain-containing protein	Aeromonas dhakensis	26	0	0	43	1.5564571084911516e-18	ET
	group_5762	cation diffusion facilitator family transporter	Aeromonas dhakensis	26	0	0	43	1.5564571084911516e-18	P
	group_5763	cold-shock protein	Aeromonas dhakensis	26	0	0	43	1.5564571084911516e-18	K
	group_5764	ligand-gated channel protein	Aeromonas dhakensis	26	0	0	43	1.5564571084911516e-18	P
	group_5767	transporter substrate-binding domain-containing protein	Aeromonas dhakensis	26	0	0	43	1.5564571084911516e-18	ET
	group_5772	2-amino-4-hydroxy-6- hydroxymethyldihydropteridine diphosphokinase	Aeromonas dhakensis	26	0	0	43	1.5564571084911516e-18	H
	group_5773	SDR family oxidoreductase	Aeromonas dhakensis	26	0	0	43	1.5564571084911516e-18	IQ
	group_5774	hypothetical protein	Aeromonas dhakensis	26	0	0	43	1.5564571084911516e-18	S
	group_5776	hypothetical protein	Aeromonas dhakensis	26	0	0	43	1.5564571084911516e-18	-
	group_5777	hypothetical protein	Aeromonas dhakensis	26	0	0	43	1.5564571084911516e-18	-
	group_5779	magnesium transporter	Aeromonas dhakensis	26	0	0	43	1.5564571084911516e-18	P
	basC	putative histamine N-monooxygenase	Aeromonas dhakensis	26	0	0	43	1.5564571084911516e-18	-
	group_5817	sigma-70 family RNA polymerase sigma factor	Aeromonas dhakensis	26	0	0	43	1.5564571084911516e-18	K
	group_5818	ABC transporter ATP-binding protein	Aeromonas dhakensis	26	0	0	43	1.5564571084911516e-18	V
	group_5819	ATP-binding cassette domain-containing protein	Aeromonas dhakensis	26	0	0	43	1.5564571084911516e-18	P
	group_5820	TonB-dependent receptor	Aeromonas dhakensis	26	0	0	43	1.5564571084911516e-18	P
	group_5822	glutamate racemase	Aeromonas dhakensis	26	0	0	43	1.5564571084911516e-18	M
	group_5824	GGDEF domain-containing protein	Aeromonas dhakensis	26	0	0	43	1.5564571084911516e-18	T
	group_5825	sensor domain-containing diguanylate cyclase	Aeromonas dhakensis	26	0	0	43	1.5564571084911516e-18	T
	group_5826	ABC transporter substrate-binding protein	Aeromonas dhakensis	26	0	0	43	1.5564571084911516e-18	P
	group_5828	lectin	Aeromonas dhakensis	26	0	0	43	1.5564571084911516e-18	G
	group_5830	helix-turn-helix transcriptional regulator	Aeromonas dhakensis	26	0	0	43	1.5564571084911516e-18	K
	group_5831	beta-lactam response regulator transcription factor BlrA	Aeromonas dhakensis	26	0	0	43	1.5564571084911516e-18	KT
	group_5832	hypothetical protein	Aeromonas dhakensis	26	0	0	43	1.5564571084911516e-18	KT
	group_5834	transporter substrate-binding domain-containing protein	Aeromonas dhakensis	26	0	0	43	1.5564571084911516e-18	ET
	group_5836	hypothetical protein	Aeromonas dhakensis	26	0	0	43	1.5564571084911516e-18	-
	group_5839	hypothetical protein	Aeromonas dhakensis	26	0	0	43	1.5564571084911516e-18	G
	group_5843	SRPBCC family protein	Aeromonas dhakensis	26	0	0	43	1.5564571084911516e-18	S
	group_5845	hypothetical protein	Aeromonas dhakensis	26	0	0	43	1.5564571084911516e-18	-
	group_5846	DNA recombination protein RmuC	Aeromonas dhakensis	26	0	0	43	1.5564571084911516e-18	S
	group_5847	oxygen-dependent coproporphyrinogen oxidase	Aeromonas dhakensis	26	0	0	43	1.5564571084911516e-18	H
	group_5848	ribosome biogenesis GTP-binding protein YihA/YsxC	Aeromonas dhakensis	26	0	0	43	1.5564571084911516e-18	D
	group_5849	Der GTPase-activating protein YihI	Aeromonas dhakensis	26	0	0	43	1.5564571084911516e-18	S
	group_5850	hypothetical protein	Aeromonas dhakensis	26	0	0	43	1.5564571084911516e-18	S
	group_5851	methyltransferase domain-containing protein	Aeromonas dhakensis	26	0	0	43	1.5564571084911516e-18	E
	group_5852	Qnr family pentapeptide repeat protein	Aeromonas dhakensis	26	0	0	43	1.5564571084911516e-18	S
	group_5853	putative metalloprotease family protein	Aeromonas dhakensis	26	0	0	43	1.5564571084911516e-18	M
	group_5855	hypothetical protein	Aeromonas dhakensis	26	0	0	43	1.5564571084911516e-18	S
	group_5856	TAXI family TRAP transporter solute-binding subunit	Aeromonas dhakensis	26	0	0	43	1.5564571084911516e-18	S
	group_5861	type II secretion system protein	Aeromonas dhakensis	26	0	0	43	1.5564571084911516e-18	NU
	group_5863	response regulator	Aeromonas dhakensis	26	0	0	43	1.5564571084911516e-18	T
	group_5864	PAS domain S-box protein	Aeromonas dhakensis	26	0	0	43	1.5564571084911516e-18	T
	group_5870	FapA family protein	Aeromonas dhakensis	26	0	0	43	1.5564571084911516e-18	L
	group_5872	cytochrome b/b6 domain-containing protein	Aeromonas dhakensis	26	0	0	43	1.5564571084911516e-18	C
	group_5873	hypothetical protein	Aeromonas dhakensis	26	0	0	43	1.5564571084911516e-18	-
	group_5879	methyl-accepting chemotaxis protein	Aeromonas dhakensis	26	0	0	43	1.5564571084911516e-18	T
	group_5880	glycoside hydrolase	Aeromonas dhakensis	26	0	0	43	1.5564571084911516e-18	S
	group_5881	hypothetical protein	Aeromonas dhakensis	26	0	0	43	1.5564571084911516e-18	S
	group_5884	hypothetical protein	Aeromonas dhakensis	26	0	0	43	1.5564571084911516e-18	L
	group_5885	NnrU family protein	Aeromonas dhakensis	26	0	0	43	1.5564571084911516e-18	S
	group_5887	type IVa pilus pseudopilin TppE	Aeromonas dhakensis	26	0	0	43	1.5564571084911516e-18	NU
	group_5893	hypothetical protein	Aeromonas dhakensis	26	0	0	43	1.5564571084911516e-18	E
	group_5894	Lrp/AsnC family transcriptional regulator	Aeromonas dhakensis	26	0	0	43	1.5564571084911516e-18	K
	group_5895	sensor domain-containing diguanylate cyclase	Aeromonas dhakensis	26	0	0	43	1.5564571084911516e-18	T
	group_5896	diguanylate cyclase	Aeromonas dhakensis	26	0	0	43	1.5564571084911516e-18	T
	group_5898	NAD(P)H-dependent oxidoreductase	Aeromonas dhakensis	26	0	0	43	1.5564571084911516e-18	I
	group_5900	potassium channel family protein	Aeromonas dhakensis	26	0	0	43	1.5564571084911516e-18	P
	group_5905	YqaA family protein	Aeromonas dhakensis	26	0	0	43	1.5564571084911516e-18	S
	group_5906	peptidoglycan DD-metalloendopeptidase family protein	Aeromonas dhakensis	26	0	0	43	1.5564571084911516e-18	M
	group_5928	cyclic diguanylate phosphodiesterase	Aeromonas dhakensis	26	0	0	43	1.5564571084911516e-18	T
	group_5929	LysM-like peptidoglycan-binding domain-containing protein	Aeromonas dhakensis	26	0	0	43	1.5564571084911516e-18	M
	group_5931	hypothetical protein	Aeromonas dhakensis	26	0	0	43	1.5564571084911516e-18	NT
	group_5932	hypothetical protein	Aeromonas dhakensis	26	0	0	43	1.5564571084911516e-18	ET
	group_5934	glycosyltransferase family 2 protein	Aeromonas dhakensis	26	0	0	43	1.5564571084911516e-18	S
	group_5936	hypothetical protein	Aeromonas dhakensis	26	0	0	43	1.5564571084911516e-18	S
	group_5938	glycine betaine/L-proline ABC transporter permease ProW	Aeromonas dhakensis	26	0	0	43	1.5564571084911516e-18	P
	group_5939	YhdT family protein	Aeromonas dhakensis	26	0	0	43	1.5564571084911516e-18	S
	group_5940	EAL domain-containing protein	Aeromonas dhakensis	26	0	0	43	1.5564571084911516e-18	T
	group_5941	molecular chaperone TorD	Aeromonas dhakensis	26	0	0	43	1.5564571084911516e-18	O
	group_5942	riboflavin synthase	Aeromonas dhakensis	26	0	0	43	1.5564571084911516e-18	H
	group_5943	6,7-dimethyl-8-ribityllumazine synthase	Aeromonas dhakensis	26	0	0	43	1.5564571084911516e-18	H
	group_5944	hypothetical protein	Aeromonas dhakensis	26	0	0	43	1.5564571084911516e-18	-
	group_5945	DsrE/DsrF/TusD sulfur relay family protein	Aeromonas dhakensis	26	0	0	43	1.5564571084911516e-18	P
	group_5946	flavodoxin FldB	Aeromonas dhakensis	26	0	0	43	1.5564571084911516e-18	C
	group_5947	sensor domain-containing diguanylate cyclase	Aeromonas dhakensis	26	0	0	43	1.5564571084911516e-18	T
	group_5949	sensor domain-containing diguanylate cyclase	Aeromonas dhakensis	26	0	0	43	1.5564571084911516e-18	T
	group_5950	LysR family transcriptional regulator	Aeromonas dhakensis	26	0	0	43	1.5564571084911516e-18	K
	group_5951	diguanylate cyclase	Aeromonas dhakensis	26	0	0	43	1.5564571084911516e-18	T
	group_5956	BPSS1780 family membrane protein	Aeromonas dhakensis	26	0	0	43	1.5564571084911516e-18	-
	group_5958	PilM family type IVa pilus assembly protein TapM	Aeromonas dhakensis	26	0	0	43	1.5564571084911516e-18	NU
	group_5959	PilN family type IV pilus biogenesis protein TapN	Aeromonas dhakensis	26	0	0	43	1.5564571084911516e-18	NU
	group_5962	PLP-dependent aminotransferase family protein	Aeromonas dhakensis	26	0	0	43	1.5564571084911516e-18	K
	group_5964	dipeptide/tripeptide permease DtpB	Aeromonas dhakensis	26	0	0	43	1.5564571084911516e-18	U
	group_5965	YqgE/AlgH family protein	Aeromonas dhakensis	26	0	0	43	1.5564571084911516e-18	K
	group_5966	methyl-accepting chemotaxis protein	Aeromonas dhakensis	26	0	0	43	1.5564571084911516e-18	NT
	group_5969	PAS domain-containing methyl-accepting chemotaxis protein	Aeromonas dhakensis	26	0	0	43	1.5564571084911516e-18	NT
	group_5976	transporter substrate-binding domain-containing protein	Aeromonas dhakensis	26	0	0	43	1.5564571084911516e-18	ET
	group_5977	methyl-accepting chemotaxis protein	Aeromonas dhakensis	26	0	0	43	1.5564571084911516e-18	NT
	group_6043	exopolyphosphatase	Aeromonas dhakensis	26	0	0	43	1.5564571084911516e-18	FP
	group_6044	hypothetical protein	Aeromonas dhakensis	26	0	0	43	1.5564571084911516e-18	L
	group_6045	MFS transporter	Aeromonas dhakensis	26	0	0	43	1.5564571084911516e-18	EGP
	group_606	questin oxidase family protein	Aeromonas dhakensis	26	0	0	43	1.5564571084911516e-18	S
	group_619	Gfo/Idh/MocA family oxidoreductase	Aeromonas dhakensis	26	0	0	43	1.5564571084911516e-18	S
	group_621	BatD family protein	Aeromonas dhakensis	26	0	0	43	1.5564571084911516e-18	S
	group_631	hypothetical protein	Aeromonas dhakensis	26	0	0	43	1.5564571084911516e-18	S
	group_638	flagellar hook-length control protein FliK	Aeromonas dhakensis	26	0	0	43	1.5564571084911516e-18	N
	group_654	exodeoxyribonuclease V subunit beta	Aeromonas dhakensis	26	0	0	43	1.5564571084911516e-18	L
	group_660	hypothetical protein	Aeromonas dhakensis	26	0	0	43	1.5564571084911516e-18	NU
	group_665	tyrosine--tRNA ligase	Aeromonas dhakensis	26	0	0	43	1.5564571084911516e-18	J
	group_666	glycine betaine ABC transporter substrate-binding protein	Aeromonas dhakensis	26	0	0	43	1.5564571084911516e-18	E
	torS_2	TMAO reductase system sensor histidine kinase/response regulator TorS	Aeromonas dhakensis	26	0	0	43	1.5564571084911516e-18	T
	group_675	excalibur calcium-binding domain-containing protein	Aeromonas dhakensis	26	0	0	43	1.5564571084911516e-18	K
	group_678	glycoside hydrolase family 9 protein	Aeromonas dhakensis	26	0	0	43	1.5564571084911516e-18	S
	group_688	histone deacetylase	Aeromonas dhakensis	26	0	0	43	1.5564571084911516e-18	BQ
	group_735	L-seryl-tRNA(Sec) selenium transferase	Aeromonas dhakensis	26	0	0	43	1.5564571084911516e-18	H
	group_738	hypothetical protein	Aeromonas dhakensis	26	0	0	43	1.5564571084911516e-18	I
	group_746	DNA polymerase III subunit gamma/tau	Aeromonas dhakensis	26	0	0	43	1.5564571084911516e-18	L
	group_759	bifunctional metallophosphatase/5'-nucleotidase	Aeromonas dhakensis	26	0	0	43	1.5564571084911516e-18	F
	group_774	4'-phosphopantetheinyl transferase superfamily protein	Aeromonas dhakensis	26	0	0	43	1.5564571084911516e-18	H
	group_778	sigma-54-dependent Fis family transcriptional regulator	Aeromonas dhakensis	26	0	0	43	1.5564571084911516e-18	KQ
	group_784	hybrid-cluster NAD(P)-dependent oxidoreductase	Aeromonas dhakensis	26	0	0	43	1.5564571084911516e-18	C
	group_787	methylated-DNA--[protein]-cysteine S-methyltransferase	Aeromonas dhakensis	26	0	0	43	1.5564571084911516e-18	L
	group_788	hypothetical protein	Aeromonas dhakensis	26	0	0	43	1.5564571084911516e-18	-
	group_797	GNAT family protein	Aeromonas dhakensis	26	0	0	43	1.5564571084911516e-18	J
	group_801	exodeoxyribonuclease V subunit gamma	Aeromonas dhakensis	26	0	0	43	1.5564571084911516e-18	L
	group_802	CBS domain-containing protein	Aeromonas dhakensis	26	0	0	43	1.5564571084911516e-18	S
	group_805	beta-galactosidase	Aeromonas dhakensis	26	0	0	43	1.5564571084911516e-18	G
	group_808	amino acid adenylation domain-containing protein	Aeromonas dhakensis	26	0	0	43	1.5564571084911516e-18	Q
	group_809	HesA/MoeB/ThiF family protein	Aeromonas dhakensis	26	0	0	43	1.5564571084911516e-18	H
	group_811	acyltransferase family protein	Aeromonas dhakensis	26	0	0	43	1.5564571084911516e-18	S
	group_814	hypothetical protein	Aeromonas dhakensis	26	0	0	43	1.5564571084911516e-18	T
	group_815	GNAT family N-acetyltransferase	Aeromonas dhakensis	26	0	0	43	1.5564571084911516e-18	K
	group_816	GNAT family N-acetyltransferase	Aeromonas dhakensis	26	0	0	43	1.5564571084911516e-18	K
	group_819	beta-ketoacyl-[acyl-carrier-protein] synthase family protein	Aeromonas dhakensis	26	0	0	43	1.5564571084911516e-18	IQ
	group_820	glycosyltransferase	Aeromonas dhakensis	26	0	0	43	1.5564571084911516e-18	CG
	group_821	nicotinate-nucleotide adenylyltransferase	Aeromonas dhakensis	26	0	0	43	1.5564571084911516e-18	H
	group_823	hypothetical protein	Aeromonas dhakensis	26	0	0	43	1.5564571084911516e-18	-
	group_8280	transporter substrate-binding domain-containing protein	Aeromonas dhakensis	26	0	0	43	1.5564571084911516e-18	T
	group_8301	LysR substrate-binding domain-containing protein	Aeromonas dhakensis	26	0	0	43	1.5564571084911516e-18	K
	group_834	homocysteine S-methyltransferase family protein	Aeromonas dhakensis	26	0	0	43	1.5564571084911516e-18	E
	group_8380	cell division protein ZipA	Aeromonas dhakensis	26	0	0	43	1.5564571084911516e-18	D
	group_8629	phosphoribosylglycinamide formyltransferase	Aeromonas dhakensis	26	0	0	43	1.5564571084911516e-18	F
	group_8688	TRAP transporter permease	Aeromonas dhakensis	26	0	0	43	1.5564571084911516e-18	S
	group_890	MFS transporter	Aeromonas dhakensis	26	0	0	43	1.5564571084911516e-18	EGP
	group_892	hypothetical protein	Aeromonas dhakensis	26	0	0	43	1.5564571084911516e-18	M
	group_919	PhzF family phenazine biosynthesis protein	Aeromonas dhakensis	26	0	0	43	1.5564571084911516e-18	S
	group_920	peptide deformylase	Aeromonas dhakensis	26	0	0	43	1.5564571084911516e-18	J
	group_923	GNAT family N-acetyltransferase	Aeromonas dhakensis	26	0	0	43	1.5564571084911516e-18	K
	group_934	VOC family protein	Aeromonas dhakensis	26	0	0	43	1.5564571084911516e-18	S
	group_937	class I SAM-dependent methyltransferase	Aeromonas dhakensis	26	0	0	43	1.5564571084911516e-18	Q
	group_945	NAD-dependent epimerase	Aeromonas dhakensis	26	0	0	43	1.5564571084911516e-18	GM
	group_948	hypothetical protein	Aeromonas dhakensis	26	0	0	43	1.5564571084911516e-18	L
	group_954	NifB/NifX family molybdenum-iron cluster-binding protein	Aeromonas dhakensis	26	0	0	43	1.5564571084911516e-18	S
	group_960	chalcone isomerase family protein	Aeromonas dhakensis	26	0	0	43	1.5564571084911516e-18	H
	group_971	phosphatase PAP2 family protein	Aeromonas dhakensis	26	0	0	43	1.5564571084911516e-18	M
	group_980	lipopolysaccharide heptosyltransferase family protein	Aeromonas dhakensis	26	0	0	43	1.5564571084911516e-18	M
	group_989	ComF family protein	Aeromonas dhakensis	26	0	0	43	1.5564571084911516e-18	S
	group_991	formimidoylglutamase	Aeromonas dhakensis	26	0	0	43	1.5564571084911516e-18	E
	group_993	AraC family transcriptional regulator	Aeromonas dhakensis	26	0	0	43	1.5564571084911516e-18	K
	group_998	N-acetyltransferase	Aeromonas dhakensis	26	0	0	43	1.5564571084911516e-18	K
	group_1068	B3/4 domain-containing protein	Aeromonas hydrophila	0	26	42	1	3.802377138752358e-17	S
	group_1341	transporter substrate-binding domain-containing protein	Aeromonas hydrophila	0	26	42	1	3.802377138752358e-17	ET
	group_1342	LysE family translocator	Aeromonas hydrophila	0	26	42	1	3.802377138752358e-17	E
	nifJ_1	pyruvate:ferredoxin (flavodoxin) oxidoreductase	Aeromonas hydrophila	0	26	42	1	3.802377138752358e-17	C
	group_1397	NADP-dependent oxidoreductase	Aeromonas hydrophila	0	26	42	1	3.802377138752358e-17	C
	group_1707	metal-dependent hydrolase	Aeromonas hydrophila	0	26	42	1	3.802377138752358e-17	S
	group_1709	response regulator	Aeromonas hydrophila	0	26	42	1	3.802377138752358e-17	S
	soxR	redox-sensitive transcriptional activator SoxR	Aeromonas hydrophila	0	26	42	1	3.802377138752358e-17	K
	group_1730	amino acid ABC transporter ATP-binding protein	Aeromonas hydrophila	0	26	42	1	3.802377138752358e-17	E
	group_1733	hypothetical protein	Aeromonas hydrophila	0	26	42	1	3.802377138752358e-17	-
	group_1742	HD domain-containing protein	Aeromonas hydrophila	0	26	42	1	3.802377138752358e-17	KT
	group_1749	hypothetical protein	Aeromonas hydrophila	0	26	42	1	3.802377138752358e-17	-
	group_1751	transporter substrate-binding domain-containing protein	Aeromonas hydrophila	0	26	42	1	3.802377138752358e-17	T
	group_1769	nuclear transport factor 2 family protein	Aeromonas hydrophila	0	26	42	1	3.802377138752358e-17	S
	group_1785	GNAT family N-acetyltransferase	Aeromonas hydrophila	0	26	42	1	3.802377138752358e-17	K
	group_222	hypothetical protein	Aeromonas hydrophila	0	26	42	1	3.802377138752358e-17	S
	group_2285	hypothetical protein	Aeromonas hydrophila	0	26	42	1	3.802377138752358e-17	S
	group_246	N-acetyltransferase	Aeromonas hydrophila	0	26	42	1	3.802377138752358e-17	S
	group_2738	TrkH family potassium uptake protein	Aeromonas hydrophila	0	26	42	1	3.802377138752358e-17	P
	group_281	tetratricopeptide repeat protein	Aeromonas hydrophila	0	26	42	1	3.802377138752358e-17	S
	group_2927	hypothetical protein	Aeromonas hydrophila	0	26	42	1	3.802377138752358e-17	-
	group_2979	endonuclease	Aeromonas hydrophila	0	26	42	1	3.802377138752358e-17	L
	group_2993	sensor domain-containing diguanylate cyclase	Aeromonas hydrophila	0	26	42	1	3.802377138752358e-17	T
	group_3011	helix-turn-helix domain-containing protein	Aeromonas hydrophila	0	26	42	1	3.802377138752358e-17	K
	group_3017	molybdopterin-binding oxidoreductase	Aeromonas hydrophila	0	26	42	1	3.802377138752358e-17	S
	group_3072	tetratricopeptide repeat protein	Aeromonas hydrophila	0	26	42	1	3.802377138752358e-17	O
	group_3082	transporter substrate-binding domain-containing protein	Aeromonas hydrophila	0	26	42	1	3.802377138752358e-17	T
	group_3084	glycosyltransferase	Aeromonas hydrophila	0	26	42	1	3.802377138752358e-17	S
	group_3102	PTS sugar transporter subunit IIC	Aeromonas hydrophila	0	26	42	1	3.802377138752358e-17	G
	group_3161	RES family NAD+ phosphorylase	Aeromonas hydrophila	0	26	42	1	3.802377138752358e-17	S
	group_345	AMP-binding protein	Aeromonas hydrophila	0	26	42	1	3.802377138752358e-17	IQ
	group_348	GNAT family N-acetyltransferase	Aeromonas hydrophila	0	26	42	1	3.802377138752358e-17	K
	group_382	GNAT family N-acetyltransferase	Aeromonas hydrophila	0	26	42	1	3.802377138752358e-17	J
	menH	2-succinyl-6-hydroxy-2, 4-cyclohexadiene-1-carboxylate synthase	Aeromonas hydrophila	0	26	42	1	3.802377138752358e-17	I
	group_417	hydroxymyristoyl-ACP dehydratase	Aeromonas hydrophila	0	26	42	1	3.802377138752358e-17	I
	group_420	glycerophosphodiester phosphodiesterase	Aeromonas hydrophila	0	26	42	1	3.802377138752358e-17	C
	group_430	TlpA disulfide reductase family protein	Aeromonas hydrophila	0	26	42	1	3.802377138752358e-17	CO
	group_433	hypothetical protein	Aeromonas hydrophila	0	26	42	1	3.802377138752358e-17	S
	group_441	VOC family protein	Aeromonas hydrophila	0	26	42	1	3.802377138752358e-17	S
	mgtE_1	magnesium transporter	Aeromonas hydrophila	0	26	42	1	3.802377138752358e-17	P
	group_4474	Lrp/AsnC family transcriptional regulator	Aeromonas hydrophila	0	26	42	1	3.802377138752358e-17	K
	group_4485	hypothetical protein	Aeromonas hydrophila	0	26	42	1	3.802377138752358e-17	T
	yfaE	class I ribonucleotide reductase maintenance protein YfaE	Aeromonas hydrophila	0	26	42	1	3.802377138752358e-17	C
	group_4599	N-acetyltransferase	Aeromonas hydrophila	0	26	42	1	3.802377138752358e-17	K
	group_4666	membrane-associated sensor domain-containing protein	Aeromonas hydrophila	0	26	42	1	3.802377138752358e-17	T
	group_4678	hypothetical protein	Aeromonas hydrophila	0	26	42	1	3.802377138752358e-17	-
	group_480	glycosyltransferase family 9 protein	Aeromonas hydrophila	0	26	42	1	3.802377138752358e-17	M
	group_481	hypothetical protein	Aeromonas hydrophila	0	26	42	1	3.802377138752358e-17	Q
	earP	elongation factor P maturation arginine rhamnosyltransferase EarP	Aeromonas hydrophila	0	26	42	1	3.802377138752358e-17	-
	pgrR	LysR family transcriptional regulator	Aeromonas hydrophila	0	26	42	1	3.802377138752358e-17	K
	group_507	MBL fold metallo-hydrolase	Aeromonas hydrophila	0	26	42	1	3.802377138752358e-17	S
	group_509	DNA polymerase III subunit psi	Aeromonas hydrophila	0	26	42	1	3.802377138752358e-17	L
	group_571	GIY-YIG nuclease family protein	Aeromonas hydrophila	0	26	42	1	3.802377138752358e-17	L
	group_577	glycoside hydrolase family 9 protein	Aeromonas hydrophila	0	26	42	1	3.802377138752358e-17	G
	group_6200	TonB-dependent receptor	Aeromonas hydrophila	0	26	42	1	3.802377138752358e-17	P
	group_6262	Rsd/AlgQ family anti-sigma factor	Aeromonas hydrophila	0	26	42	1	3.802377138752358e-17	K
	group_6265	hypothetical protein	Aeromonas hydrophila	0	26	42	1	3.802377138752358e-17	T
	group_6313	membrane protein	Aeromonas hydrophila	0	26	42	1	3.802377138752358e-17	S
	group_6332	beta-phosphoglucomutase family hydrolase	Aeromonas hydrophila	0	26	42	1	3.802377138752358e-17	S
	group_6333	MDR family MFS transporter	Aeromonas hydrophila	0	26	42	1	3.802377138752358e-17	EGP
	group_648	dGTPase	Aeromonas hydrophila	0	26	42	1	3.802377138752358e-17	F
	group_6482	YqhA family protein	Aeromonas hydrophila	0	26	42	1	3.802377138752358e-17	S
	hscB	co-chaperone HscB	Aeromonas hydrophila	0	26	42	1	3.802377138752358e-17	O
	cydX_2	cytochrome bd-I oxidase subunit CydX	Aeromonas hydrophila	0	26	42	1	3.802377138752358e-17	-
	cydB_2	cytochrome d ubiquinol oxidase subunit II	Aeromonas hydrophila	0	26	42	1	3.802377138752358e-17	-
	group_6689	cytochrome ubiquinol oxidase subunit I	Aeromonas hydrophila	0	26	42	1	3.802377138752358e-17	C
	group_6813	HAD family phosphatase	Aeromonas hydrophila	0	26	42	1	3.802377138752358e-17	S
	group_6829	methyltransferase domain-containing protein	Aeromonas hydrophila	0	26	42	1	3.802377138752358e-17	H
	group_6857	EamA family transporter	Aeromonas hydrophila	0	26	42	1	3.802377138752358e-17	S
	group_702	hypothetical protein	Aeromonas hydrophila	0	26	42	1	3.802377138752358e-17	K
	group_705	PhzF family phenazine biosynthesis protein	Aeromonas hydrophila	0	26	42	1	3.802377138752358e-17	S
	group_712	chalcone isomerase family protein	Aeromonas hydrophila	0	26	42	1	3.802377138752358e-17	H
	rluF	23S rRNA pseudouridine(2604) synthase RluF	Aeromonas hydrophila	0	26	42	1	3.802377138752358e-17	J
	group_862	hypothetical protein	Aeromonas hydrophila	0	26	42	1	3.802377138752358e-17	S
	group_8711	serine/threonine protein kinase	Aeromonas hydrophila	0	26	42	1	3.802377138752358e-17	H
	group_1011	dihydrofolate reductase family protein	Aeromonas dhakensis	25	1	0	43	5.617540841920868e-17	-
	group_1013	AMP-binding protein	Aeromonas dhakensis	25	1	0	43	5.617540841920868e-17	-
	group_1018	MerR family transcriptional regulator	Aeromonas dhakensis	25	1	0	43	5.617540841920868e-17	-
	group_1033	hypothetical protein	Aeromonas dhakensis	25	1	0	43	5.617540841920868e-17	-
	group_1129	hypothetical protein	Aeromonas dhakensis	25	1	0	43	5.617540841920868e-17	S
	group_1152	LysR family transcriptional regulator	Aeromonas dhakensis	25	1	0	43	5.617540841920868e-17	K
	group_1182	hypothetical protein	Aeromonas dhakensis	25	1	0	43	5.617540841920868e-17	K
	group_1215	hypothetical protein	Aeromonas dhakensis	25	1	0	43	5.617540841920868e-17	S
	torT_2	TMAO reductase system periplasmic protein TorT	Aeromonas dhakensis	25	1	0	43	5.617540841920868e-17	G
	group_12920	RnfH family protein	Aeromonas dhakensis	25	1	0	43	5.617540841920868e-17	S
	group_1487	sensor domain-containing diguanylate cyclase	Aeromonas dhakensis	25	1	0	43	5.617540841920868e-17	T
	group_1489	GNAT family N-acetyltransferase	Aeromonas dhakensis	25	1	0	43	5.617540841920868e-17	K
	group_1490	GNAT family N-acetyltransferase	Aeromonas dhakensis	25	1	0	43	5.617540841920868e-17	K
	group_1510	transporter substrate-binding domain-containing protein	Aeromonas dhakensis	25	1	0	43	5.617540841920868e-17	ET
	group_1513	hypothetical protein	Aeromonas dhakensis	25	1	0	43	5.617540841920868e-17	S
	group_1534	hypothetical protein	Aeromonas dhakensis	25	1	0	43	5.617540841920868e-17	-
	group_1551	EAL domain-containing protein	Aeromonas dhakensis	25	1	0	43	5.617540841920868e-17	T
	group_1577	CYTH domain-containing protein	Aeromonas dhakensis	25	1	0	43	5.617540841920868e-17	S
	group_1583	STAS domain-containing protein	Aeromonas dhakensis	25	1	0	43	5.617540841920868e-17	S
	group_1596	hypothetical protein	Aeromonas dhakensis	25	1	0	43	5.617540841920868e-17	K
	group_1883	hypothetical protein	Aeromonas dhakensis	25	1	0	43	5.617540841920868e-17	-
	group_1903	diguanylate cyclase	Aeromonas dhakensis	25	1	0	43	5.617540841920868e-17	T
	group_1928	GNAT family N-acetyltransferase	Aeromonas dhakensis	25	1	0	43	5.617540841920868e-17	K
	group_2068	hypothetical protein	Aeromonas dhakensis	25	1	0	43	5.617540841920868e-17	I
	group_2093	hypothetical protein	Aeromonas dhakensis	25	1	0	43	5.617540841920868e-17	-
	group_2106	nuclear transport factor 2 family protein	Aeromonas dhakensis	25	1	0	43	5.617540841920868e-17	S
	group_2116	ExeM/NucH family extracellular endonuclease	Aeromonas dhakensis	25	1	0	43	5.617540841920868e-17	M
	group_2119	hydroxymyristoyl-ACP dehydratase	Aeromonas dhakensis	25	1	0	43	5.617540841920868e-17	I
	group_2139	glycerophosphodiester phosphodiesterase	Aeromonas dhakensis	25	1	0	43	5.617540841920868e-17	C
	group_2150	dienelactone hydrolase family protein	Aeromonas dhakensis	25	1	0	43	5.617540841920868e-17	Q
	group_2427	pyridoxamine 5'-phosphate oxidase family protein	Aeromonas dhakensis	25	1	0	43	5.617540841920868e-17	S
	group_2598	flavodoxin	Aeromonas dhakensis	25	1	0	43	5.617540841920868e-17	P
	group_2630	hypothetical protein	Aeromonas dhakensis	25	1	0	43	5.617540841920868e-17	S
	group_2858	substrate-binding domain-containing protein	Aeromonas dhakensis	25	1	0	43	5.617540841920868e-17	S
	group_3438	TetR/AcrR family transcriptional regulator	Aeromonas dhakensis	25	1	0	43	5.617540841920868e-17	K
	group_3439	phasin family protein	Aeromonas dhakensis	25	1	0	43	5.617540841920868e-17	S
	group_3452	LysR family transcriptional regulator	Aeromonas dhakensis	25	1	0	43	5.617540841920868e-17	K
	group_3618	SulP family inorganic anion transporter	Aeromonas dhakensis	25	1	0	43	5.617540841920868e-17	P
	group_3698	hypothetical protein	Aeromonas dhakensis	25	1	0	43	5.617540841920868e-17	S
	group_3762	hypothetical protein	Aeromonas dhakensis	25	1	0	43	5.617540841920868e-17	C
	group_3763	hypothetical protein	Aeromonas dhakensis	25	1	0	43	5.617540841920868e-17	C
	group_3848	beta-phosphoglucomutase family hydrolase	Aeromonas dhakensis	25	1	0	43	5.617540841920868e-17	S
	group_3998	Sec-independent protein translocase protein TatB	Aeromonas dhakensis	25	1	0	43	5.617540841920868e-17	U
	group_4042	DNA-processing protein DprA	Aeromonas dhakensis	25	1	0	43	5.617540841920868e-17	L
	group_4130	hypothetical protein	Aeromonas dhakensis	25	1	0	43	5.617540841920868e-17	G
	group_4213	ribosomal protein S5-alanine N-acetyltransferase	Aeromonas dhakensis	25	1	0	43	5.617540841920868e-17	J
	group_4388	hypothetical protein	Aeromonas dhakensis	25	1	0	43	5.617540841920868e-17	S
	group_5436	GGDEF domain-containing protein	Aeromonas dhakensis	25	1	0	43	5.617540841920868e-17	T
	group_5445	tRNA (adenosine(37)-N6)-threonylcarbamoyltransferase complex dimerization subunit type 1 TsaB	Aeromonas dhakensis	25	1	0	43	5.617540841920868e-17	O
	group_5447	tRNA 2-selenouridine(34) synthase MnmH	Aeromonas dhakensis	25	1	0	43	5.617540841920868e-17	H
	group_5471	aminopeptidase N	Aeromonas dhakensis	25	1	0	43	5.617540841920868e-17	E
	group_5482	hypothetical protein	Aeromonas dhakensis	25	1	0	43	5.617540841920868e-17	G
	group_5589	hypothetical protein	Aeromonas dhakensis	25	1	0	43	5.617540841920868e-17	-
	group_5590	Mal regulon transcriptional regulator MalI	Aeromonas dhakensis	25	1	0	43	5.617540841920868e-17	K
	group_5597	HD-GYP domain-containing protein	Aeromonas dhakensis	25	1	0	43	5.617540841920868e-17	KT
	group_5627	23S rRNA (cytidine(2498)-2'-O)-methyltransferase RlmM	Aeromonas dhakensis	25	1	0	43	5.617540841920868e-17	J
	group_5628	alpha/beta fold hydrolase	Aeromonas dhakensis	25	1	0	43	5.617540841920868e-17	S
	group_5721	DnaT-like ssDNA-binding domain-containing protein	Aeromonas dhakensis	25	1	0	43	5.617540841920868e-17	-
	group_5723	LysE family translocator	Aeromonas dhakensis	25	1	0	43	5.617540841920868e-17	E
	group_5748	energy transducer TonB	Aeromonas dhakensis	25	1	0	43	5.617540841920868e-17	M
	group_5769	D-glycero-beta-D-manno-heptose 1,7-bisphosphate 7-phosphatase	Aeromonas dhakensis	25	1	0	43	5.617540841920868e-17	E
	group_5775	transporter substrate-binding domain-containing protein	Aeromonas dhakensis	25	1	0	43	5.617540841920868e-17	ET
	group_5780	polyamine ABC transporter substrate-binding protein	Aeromonas dhakensis	25	1	0	43	5.617540841920868e-17	P
	group_5833	fluoride efflux transporter CrcB	Aeromonas dhakensis	25	1	0	43	5.617540841920868e-17	D
	group_5859	MSHA biogenesis protein MshK	Aeromonas dhakensis	25	1	0	43	5.617540841920868e-17	-
	group_5933	class I SAM-dependent methyltransferase	Aeromonas dhakensis	25	1	0	43	5.617540841920868e-17	Q
	group_5948	FAD-dependent monooxygenase	Aeromonas dhakensis	25	1	0	43	5.617540841920868e-17	CH
	group_5952	transporter substrate-binding domain-containing protein	Aeromonas dhakensis	25	1	0	43	5.617540841920868e-17	ET
	group_749	histidine phosphatase family protein	Aeromonas dhakensis	25	1	0	43	5.617540841920868e-17	G
	group_765	TlpA disulfide reductase family protein	Aeromonas dhakensis	25	1	0	43	5.617540841920868e-17	CO
	group_796	MFS transporter	Aeromonas dhakensis	25	1	0	43	5.617540841920868e-17	EGP
	group_799	hypothetical protein	Aeromonas dhakensis	25	1	0	43	5.617540841920868e-17	S
	group_817	carbonic anhydrase family protein	Aeromonas dhakensis	25	1	0	43	5.617540841920868e-17	P
	group_818	beta-ketoacyl synthase chain length factor	Aeromonas dhakensis	25	1	0	43	5.617540841920868e-17	IQ
	group_893	hypothetical protein	Aeromonas dhakensis	25	1	0	43	5.617540841920868e-17	S
	group_922	putative quinol monooxygenase	Aeromonas dhakensis	25	1	0	43	5.617540841920868e-17	S
	group_952	pseudouridine synthase	Aeromonas dhakensis	25	1	0	43	5.617540841920868e-17	J
	group_953	hypothetical protein	Aeromonas dhakensis	25	1	0	43	5.617540841920868e-17	S
	group_973	peptidoglycan editing factor PgeF	Aeromonas dhakensis	25	1	0	43	5.617540841920868e-17	S
	group_1045	hypothetical protein	Aeromonas hydrophila	0	26	41	2	4.735983335990684e-16	-
	group_1053	HAD-IA family hydrolase	Aeromonas hydrophila	0	26	41	2	4.735983335990684e-16	-
	group_1061	GNAT family N-acetyltransferase	Aeromonas hydrophila	0	26	41	2	4.735983335990684e-16	-
	group_1075	hypothetical protein	Aeromonas hydrophila	0	26	41	2	4.735983335990684e-16	-
	mshI	MSHA fimbrial biogenesis protein MshI	Aeromonas hydrophila	0	26	41	2	4.735983335990684e-16	NU
	group_2040	AraC family transcriptional regulator	Aeromonas hydrophila	0	26	41	2	4.735983335990684e-16	K
	gmhB	D-glycero-beta-D-manno-heptose 1,7-bisphosphate 7-phosphatase	Aeromonas hydrophila	0	26	41	2	4.735983335990684e-16	-
	mshL	pilus (MSHA type) biogenesis protein MshL	Aeromonas hydrophila	0	26	41	2	4.735983335990684e-16	NU
	group_286	hypothetical protein	Aeromonas hydrophila	0	26	41	2	4.735983335990684e-16	M
	group_367	MFS transporter	Aeromonas hydrophila	0	26	41	2	4.735983335990684e-16	EGP
	group_373	SDR family oxidoreductase	Aeromonas hydrophila	0	26	41	2	4.735983335990684e-16	IQ
	group_414	YnjH family protein	Aeromonas hydrophila	0	26	41	2	4.735983335990684e-16	S
	group_4473	methyl-accepting chemotaxis protein	Aeromonas hydrophila	0	26	41	2	4.735983335990684e-16	NT
	group_506	LysR family transcriptional regulator	Aeromonas hydrophila	0	26	41	2	4.735983335990684e-16	K
	group_511	cysteine desulfurase	Aeromonas hydrophila	0	26	41	2	4.735983335990684e-16	E
	mshC	MSHA fimbrial minor subunit MshC	Aeromonas hydrophila	0	26	41	2	4.735983335990684e-16	NU
	group_575	hypothetical protein	Aeromonas hydrophila	0	26	41	2	4.735983335990684e-16	-
	group_580	glutathione S-transferase	Aeromonas hydrophila	0	26	41	2	4.735983335990684e-16	O
	group_7190	sensor domain-containing diguanylate cyclase	Aeromonas hydrophila	0	26	41	2	4.735983335990684e-16	T
	group_877	hypothetical protein	Aeromonas hydrophila	0	26	41	2	4.735983335990684e-16	V
	group_1222	MBL fold metallo-hydrolase	Aeromonas dhakensis	24	2	0	43	1.2057134960369008e-15	S
	group_1530	protein ligase	Aeromonas dhakensis	24	2	0	43	1.2057134960369008e-15	H
	group_1560	hypothetical protein	Aeromonas dhakensis	24	2	0	43	1.2057134960369008e-15	L
	group_1561	hypothetical protein	Aeromonas dhakensis	24	2	0	43	1.2057134960369008e-15	S
	group_1569	MliC family protein	Aeromonas dhakensis	24	2	0	43	1.2057134960369008e-15	S
	group_1629	2-succinyl-6-hydroxy-2, 4-cyclohexadiene-1-carboxylate synthase	Aeromonas dhakensis	24	2	0	43	1.2057134960369008e-15	I
	group_1826	hypothetical protein	Aeromonas dhakensis	24	2	0	43	1.2057134960369008e-15	S
	group_2131	hypothetical protein	Aeromonas dhakensis	24	2	0	43	1.2057134960369008e-15	-
	group_2407	hypothetical protein	Aeromonas dhakensis	24	2	0	43	1.2057134960369008e-15	L
	group_2487	GNAT family N-acetyltransferase	Aeromonas dhakensis	24	2	0	43	1.2057134960369008e-15	J
	group_2670	disulfide bond formation protein B	Aeromonas dhakensis	24	2	0	43	1.2057134960369008e-15	C
	group_3398	MBL fold metallo-hydrolase	Aeromonas dhakensis	24	2	0	43	1.2057134960369008e-15	S
	group_3481	lytic transglycosylase F	Aeromonas dhakensis	24	2	0	43	1.2057134960369008e-15	M
	group_3552	hypothetical protein	Aeromonas dhakensis	24	2	0	43	1.2057134960369008e-15	ET
	group_3839	hypothetical protein	Aeromonas dhakensis	24	2	0	43	1.2057134960369008e-15	I
	group_4105	hypothetical protein	Aeromonas dhakensis	24	2	0	43	1.2057134960369008e-15	S
	group_4140	alkaline phosphatase D family protein	Aeromonas dhakensis	24	2	0	43	1.2057134960369008e-15	P
	group_4169	hypothetical protein	Aeromonas dhakensis	24	2	0	43	1.2057134960369008e-15	T
	group_5449	DNA polymerase III subunit delta'	Aeromonas dhakensis	24	2	0	43	1.2057134960369008e-15	L
	group_5485	cupin domain-containing protein	Aeromonas dhakensis	24	2	0	43	1.2057134960369008e-15	S
	group_5747	hypothetical protein	Aeromonas dhakensis	24	2	0	43	1.2057134960369008e-15	-
	group_5753	late competence development ComFB family protein	Aeromonas dhakensis	24	2	0	43	1.2057134960369008e-15	S
	group_5862	MSHA biogenesis protein MshQ	Aeromonas dhakensis	24	2	0	43	1.2057134960369008e-15	U
	group_5882	thiol peroxidase	Aeromonas dhakensis	24	2	0	43	1.2057134960369008e-15	O
	group_5883	DEAD/DEAH box helicase	Aeromonas dhakensis	24	2	0	43	1.2057134960369008e-15	L
	group_5886	hypothetical protein	Aeromonas dhakensis	24	2	0	43	1.2057134960369008e-15	-
	group_887	hypothetical protein	Aeromonas dhakensis	24	2	0	43	1.2057134960369008e-15	FG
	group_957	Gfo/Idh/MocA family oxidoreductase	Aeromonas dhakensis	24	2	0	43	1.2057134960369008e-15	S
	pepB_1	aminopeptidase PepB	Aeromonas hydrophila	0	26	40	3	4.326018258668155e-15	E
	group_1362	GAF domain-containing protein	Aeromonas hydrophila	0	26	40	3	4.326018258668155e-15	T
	group_2272	NrdJb	Aeromonas hydrophila	0	26	40	3	4.326018258668155e-15	F
	group_431	pyridoxal phosphate-dependent aminotransferase	Aeromonas hydrophila	0	26	40	3	4.326018258668155e-15	E
	rbsK_1	ribokinase	Aeromonas hydrophila	0	26	40	3	4.326018258668155e-15	G
	group_581	GNAT family N-acetyltransferase	Aeromonas hydrophila	0	26	40	3	4.326018258668155e-15	S
	dnaX	DNA polymerase III subunit gamma/tau	Aeromonas hydrophila	0	26	40	3	4.326018258668155e-15	-
	group_6803	maltoporin	Aeromonas hydrophila	0	26	40	3	4.326018258668155e-15	M
	group_6875	hypothetical protein	Aeromonas hydrophila	0	26	40	3	4.326018258668155e-15	-
	mshD	MSHA fimbrial minor subunit MshD	Aeromonas hydrophila	0	26	40	3	4.326018258668155e-15	NU
	group_839	ClbS/DfsB family four-helix bundle protein	Aeromonas hydrophila	0	26	40	3	4.326018258668155e-15	S
	group_1009	nitronate monooxygenase	Aeromonas dhakensis	23	3	0	43	1.7335404807042545e-14	-
	group_1208	GNAT family protein	Aeromonas dhakensis	23	3	0	43	1.7335404807042545e-14	J
	group_1610	bifunctional GNAT family N-acetyltransferase/hotdog fold thioesterase	Aeromonas dhakensis	23	3	0	43	1.7335404807042545e-14	S
	group_1648	GNAT family N-acetyltransferase	Aeromonas dhakensis	23	3	0	43	1.7335404807042545e-14	K
	group_1908	antibiotic biosynthesis monooxygenase	Aeromonas dhakensis	23	3	0	43	1.7335404807042545e-14	S
	group_1924	hypothetical protein	Aeromonas dhakensis	23	3	0	43	1.7335404807042545e-14	S
	group_1926	ACP phosphodiesterase	Aeromonas dhakensis	23	3	0	43	1.7335404807042545e-14	S
	group_1968	diguanylate cyclase	Aeromonas dhakensis	23	3	0	43	1.7335404807042545e-14	T
	group_2335	hypothetical protein	Aeromonas dhakensis	23	3	0	43	1.7335404807042545e-14	S
	group_2336	hypothetical protein	Aeromonas dhakensis	23	3	0	43	1.7335404807042545e-14	-
	group_2446	3'-5' exonuclease	Aeromonas dhakensis	23	3	0	43	1.7335404807042545e-14	L
	group_2452	glycosyltransferase	Aeromonas dhakensis	23	3	0	43	1.7335404807042545e-14	M
	group_2455	glycosyltransferase family 4 protein	Aeromonas dhakensis	23	3	0	43	1.7335404807042545e-14	M
	group_2456	glycosyltransferase family 4 protein	Aeromonas dhakensis	23	3	0	43	1.7335404807042545e-14	M
	group_2654	hypothetical protein	Aeromonas dhakensis	23	3	0	43	1.7335404807042545e-14	-
	group_3334	thioredoxin family protein	Aeromonas dhakensis	23	3	0	43	1.7335404807042545e-14	CO
	group_3891	hypothetical protein	Aeromonas dhakensis	23	3	0	43	1.7335404807042545e-14	T
	group_5424	CpsD/CapB family tyrosine-protein kinase	Aeromonas dhakensis	23	3	0	43	1.7335404807042545e-14	D
	group_5425	SpoIIE family protein phosphatase	Aeromonas dhakensis	23	3	0	43	1.7335404807042545e-14	T
	group_5426	glycosyltransferase family 4 protein	Aeromonas dhakensis	23	3	0	43	1.7335404807042545e-14	G
	group_5483	hypothetical protein	Aeromonas dhakensis	23	3	0	43	1.7335404807042545e-14	G
	group_5502	tripartite tricarboxylate transporter substrate-binding protein	Aeromonas dhakensis	23	3	0	43	1.7335404807042545e-14	S
	group_5503	tripartite tricarboxylate transporter TctB family protein	Aeromonas dhakensis	23	3	0	43	1.7335404807042545e-14	S
	group_5504	tripartite tricarboxylate transporter permease	Aeromonas dhakensis	23	3	0	43	1.7335404807042545e-14	S
	group_5957	methyl-accepting chemotaxis protein	Aeromonas dhakensis	23	3	0	43	1.7335404807042545e-14	NT
	group_5975	formate dehydrogenase subunit gamma	Aeromonas dhakensis	23	3	0	43	1.7335404807042545e-14	C
	group_1333	modulator protein	Aeromonas hydrophila	0	26	39	4	3.08591316426642e-14	K
	group_1772	type IV pilin protein	Aeromonas hydrophila	0	26	39	4	3.08591316426642e-14	NU
	group_2216	response regulator	Aeromonas hydrophila	0	26	39	4	3.08591316426642e-14	T
	group_375	retention module-containing protein	Aeromonas hydrophila	0	26	39	4	3.08591316426642e-14	Q
	group_512	AraC family transcriptional regulator	Aeromonas hydrophila	0	26	39	4	3.08591316426642e-14	K
	group_600	hypothetical protein	Aeromonas hydrophila	0	26	39	4	3.08591316426642e-14	-
	group_6195	hypothetical protein	Aeromonas hydrophila	0	26	39	4	3.08591316426642e-14	S
	tapM	PilM family type IVa pilus assembly protein TapM	Aeromonas hydrophila	0	26	39	4	3.08591316426642e-14	NU
	tppE	type IVa pilus pseudopilin TppE	Aeromonas hydrophila	0	26	39	4	3.08591316426642e-14	NU
	group_716	hypothetical protein	Aeromonas hydrophila	0	26	39	4	3.08591316426642e-14	S
	group_1090	hypothetical protein	Aeromonas hydrophila	0	26	38	5	1.890819284860109e-13	-
	group_1102	hypothetical protein	Aeromonas hydrophila	0	26	38	5	1.890819284860109e-13	-
	group_1417	GNAT family N-acetyltransferase	Aeromonas hydrophila	0	26	38	5	1.890819284860109e-13	K
	group_1771	type IV pilin	Aeromonas hydrophila	0	26	38	5	1.890819284860109e-13	NU
	group_1791	hypothetical protein	Aeromonas hydrophila	0	26	38	5	1.890819284860109e-13	NU
	group_2134	TldD/PmbA family protein	Aeromonas hydrophila	0	26	38	5	1.890819284860109e-13	S
	group_2278	hypothetical protein	Aeromonas hydrophila	0	26	38	5	1.890819284860109e-13	ET
	group_3164	EAL domain-containing protein	Aeromonas hydrophila	0	26	38	5	1.890819284860109e-13	T
	group_353	HAD-IA family hydrolase	Aeromonas hydrophila	0	26	38	5	1.890819284860109e-13	S
	group_439	hypothetical protein	Aeromonas hydrophila	0	26	38	5	1.890819284860109e-13	M
	group_876	hypothetical protein	Aeromonas hydrophila	0	26	38	5	1.890819284860109e-13	M
	group_1476	hypothetical protein	Aeromonas dhakensis	22	4	0	43	1.9699431585865822e-13	GM
	group_1619	helix-turn-helix domain-containing protein	Aeromonas dhakensis	22	4	0	43	1.9699431585865822e-13	K
	group_1822	cytochrome c nitrite reductase pentaheme subunit	Aeromonas dhakensis	22	4	0	43	1.9699431585865822e-13	C
	group_2087	tetratricopeptide repeat protein	Aeromonas dhakensis	22	4	0	43	1.9699431585865822e-13	S
	group_2453	hypothetical protein	Aeromonas dhakensis	22	4	0	43	1.9699431585865822e-13	-
	group_3426	flagellin	Aeromonas dhakensis	22	4	0	43	1.9699431585865822e-13	N
	group_3691	MalM family protein	Aeromonas dhakensis	22	4	0	43	1.9699431585865822e-13	S
	group_3829	hypothetical protein	Aeromonas dhakensis	22	4	0	43	1.9699431585865822e-13	P
	group_463	transposase	Aeromonas dhakensis	22	4	0	43	1.9699431585865822e-13	L
	group_5605	hypothetical protein	Aeromonas dhakensis	22	4	0	43	1.9699431585865822e-13	S
	group_903	type VI secretion system effector Hcp1	Aeromonas dhakensis	22	4	0	43	1.9699431585865822e-13	S
	group_1157	hypothetical protein	Aeromonas dhakensis	21	5	0	43	1.8518258424379345e-12	-
	group_1525	8-amino-7-oxononanoate synthase	Aeromonas dhakensis	21	5	0	43	1.8518258424379345e-12	H
	group_1585	hypothetical protein	Aeromonas dhakensis	21	5	0	43	1.8518258424379345e-12	-
	group_1863	GNAT family N-acetyltransferase	Aeromonas dhakensis	21	5	0	43	1.8518258424379345e-12	K
	group_1875	hypothetical protein	Aeromonas dhakensis	21	5	0	43	1.8518258424379345e-12	S
	group_1963	hypothetical protein	Aeromonas dhakensis	21	5	0	43	1.8518258424379345e-12	S
	group_2025	dienelactone hydrolase	Aeromonas dhakensis	21	5	0	43	1.8518258424379345e-12	S
	nhaD	sodium:proton antiporter NhaD	Aeromonas dhakensis	21	5	0	43	1.8518258424379345e-12	P
	group_2565	GNAT family N-acetyltransferase	Aeromonas dhakensis	21	5	0	43	1.8518258424379345e-12	K
	group_2669	GIY-YIG nuclease family protein	Aeromonas dhakensis	21	5	0	43	1.8518258424379345e-12	L
	group_3355	hypothetical protein	Aeromonas dhakensis	21	5	0	43	1.8518258424379345e-12	K
	group_3594	N-acetylglucosamine-specific PTS transporter subunit IIBC	Aeromonas dhakensis	21	5	0	43	1.8518258424379345e-12	G
	group_5000	pilus (MSHA type) biogenesis protein MshL	Aeromonas dhakensis	21	5	0	43	1.8518258424379345e-12	NU
	group_5264	LysE family translocator	Aeromonas dhakensis	21	5	0	43	1.8518258424379345e-12	E
	group_5369	HlyD family secretion protein	Aeromonas dhakensis	21	5	0	43	1.8518258424379345e-12	V
	group_5508	AraC family transcriptional regulator	Aeromonas dhakensis	21	5	0	43	1.8518258424379345e-12	K
	group_5624	maltoporin	Aeromonas dhakensis	21	5	0	43	1.8518258424379345e-12	M
	group_5768	SDR family oxidoreductase	Aeromonas dhakensis	21	5	0	43	1.8518258424379345e-12	S
	group_5801	porin OmpA	Aeromonas dhakensis	21	5	0	43	1.8518258424379345e-12	M
	rplR	50S ribosomal protein L18	Aeromonas dhakensis	21	5	0	43	1.8518258424379345e-12	J
	asrA	Anaerobic sulfite reductase subunit A	Aeromonas hydrophila	0	26	36	7	4.568058898277422e-12	-
	nirB_2	nitrite reductase large subunit NirB	Aeromonas hydrophila	0	26	36	7	4.568058898277422e-12	C
	nirD_2	nitrite reductase small subunit NirD	Aeromonas hydrophila	0	26	36	7	4.568058898277422e-12	P
	group_2303	ABC transporter ATP-binding protein	Aeromonas hydrophila	0	26	36	7	4.568058898277422e-12	P
	tsaB	tRNA (adenosine(37)-N6)-threonylcarbamoyltransferase complex dimerization subunit type 1 TsaB	Aeromonas hydrophila	0	26	36	7	4.568058898277422e-12	O
	cobA	uroporphyrinogen-III C-methyltransferase	Aeromonas hydrophila	0	26	36	7	4.568058898277422e-12	-
	group_3134	serine protease	Aeromonas hydrophila	0	26	36	7	4.568058898277422e-12	M
	group_4796	CmpA/NrtA family ABC transporter substrate-binding protein	Aeromonas hydrophila	0	26	36	7	4.568058898277422e-12	P
	asrC	Anaerobic sulfite reductase subunit C	Aeromonas hydrophila	0	26	36	7	4.568058898277422e-12	-
	group_844	4Fe-4S binding protein	Aeromonas hydrophila	0	26	36	7	4.568058898277422e-12	C
	group_879	nitrate reductase	Aeromonas hydrophila	0	26	36	7	4.568058898277422e-12	C
	group_1850	hypothetical protein	Aeromonas dhakensis	20	6	0	43	1.4795772552785725e-11	M
	group_1948	penicillin acylase family protein	Aeromonas dhakensis	20	6	0	43	1.4795772552785725e-11	S
	group_1953	MalY/PatB family protein	Aeromonas dhakensis	20	6	0	43	1.4795772552785725e-11	E
	group_2032	EAL domain-containing protein	Aeromonas dhakensis	20	6	0	43	1.4795772552785725e-11	T
	group_2406	NERD domain-containing protein	Aeromonas dhakensis	20	6	0	43	1.4795772552785725e-11	L
	group_2577	multidrug efflux RND transporter permease subunit	Aeromonas dhakensis	20	6	0	43	1.4795772552785725e-11	V
	group_2578	hypothetical protein	Aeromonas dhakensis	20	6	0	43	1.4795772552785725e-11	EGP
	group_3187	sterol desaturase family protein	Aeromonas dhakensis	20	6	0	43	1.4795772552785725e-11	I
	group_3392	hypothetical protein	Aeromonas dhakensis	20	6	0	43	1.4795772552785725e-11	K
	group_3650	efflux RND transporter periplasmic adaptor subunit	Aeromonas dhakensis	20	6	0	43	1.4795772552785725e-11	M
	group_3708	hypothetical protein	Aeromonas dhakensis	20	6	0	43	1.4795772552785725e-11	S
	phrB_2	(6-4) photolyase	Aeromonas dhakensis	20	6	0	43	1.4795772552785725e-11	S
	group_5270	hypothetical protein	Aeromonas dhakensis	20	6	0	43	1.4795772552785725e-11	NU
	asrB	Anaerobic sulfite reductase subunit B	Aeromonas hydrophila	0	26	35	8	1.912259273615942e-11	-
	group_1793	ANTAR domain-containing protein	Aeromonas hydrophila	0	26	35	8	1.912259273615942e-11	K
	group_3133	ABC transporter permease	Aeromonas hydrophila	0	26	35	8	1.912259273615942e-11	P
	group_6853	methyl-accepting chemotaxis protein	Aeromonas hydrophila	0	26	35	8	1.912259273615942e-11	T
	cysG_3	siroheme synthase CysG	Aeromonas hydrophila	0	26	35	8	1.912259273615942e-11	-
	aerA	Aerolysin	Aeromonas hydrophila	0	26	34	9	9.104992487126392e-11	-
	hcp1_1	type VI secretion system effector Hcp1	Aeromonas hydrophila	0	26	34	9	9.104992487126392e-11	S
	vasI	type VI secretion system-associated protein VasI	Aeromonas hydrophila	0	26	34	9	9.104992487126392e-11	S
	group_1761	hypothetical protein	Aeromonas hydrophila	0	26	34	9	9.104992487126392e-11	-
	katG	Catalase-peroxidase	Aeromonas hydrophila	0	26	34	9	9.104992487126392e-11	P
	group_2302	SDR family oxidoreductase	Aeromonas hydrophila	0	26	34	9	9.104992487126392e-11	S
	nanH	Sialidase	Aeromonas hydrophila	0	26	34	9	9.104992487126392e-11	G
	group_4522	PAS domain-containing methyl-accepting chemotaxis protein	Aeromonas hydrophila	0	26	34	9	9.104992487126392e-11	NT
	group_4754	ROK family protein	Aeromonas hydrophila	0	26	34	9	9.104992487126392e-11	F
	nanE2	Putative N-acetylmannosamine-6-phosphate 2-epimerase 2	Aeromonas hydrophila	0	26	34	9	9.104992487126392e-11	G
	group_4780	hypothetical protein	Aeromonas hydrophila	0	26	34	9	9.104992487126392e-11	K
	group_4790	hypothetical protein	Aeromonas hydrophila	0	26	34	9	9.104992487126392e-11	K
	tagH	type VI secretion system-associated FHA domain protein TagH	Aeromonas hydrophila	0	26	34	9	9.104992487126392e-11	T
	sglT	Sodium/glucose cotransporter	Aeromonas hydrophila	0	26	34	9	9.104992487126392e-11	E
	group_7160	SIS domain-containing protein	Aeromonas hydrophila	0	26	34	9	9.104992487126392e-11	K
	dapA_2	4-hydroxy-tetrahydrodipicolinate synthase	Aeromonas hydrophila	0	26	34	9	9.104992487126392e-11	-
	group_7162	DeoR/GlpR family transcriptional regulator	Aeromonas hydrophila	0	26	34	9	9.104992487126392e-11	K
	fucP	L-fucose-proton symporter	Aeromonas hydrophila	0	26	34	9	9.104992487126392e-11	-
	fucI	L-fucose isomerase	Aeromonas hydrophila	0	26	34	9	9.104992487126392e-11	-
	glpK_2	glycerol kinase GlpK	Aeromonas hydrophila	0	26	34	9	9.104992487126392e-11	-
	fucA	L-fuculose phosphate aldolase	Aeromonas hydrophila	0	26	34	9	9.104992487126392e-11	-
	fucU	L-fucose mutarotase	Aeromonas hydrophila	0	26	34	9	9.104992487126392e-11	-
	yiaY_2	L-threonine dehydrogenase	Aeromonas hydrophila	0	26	34	9	9.104992487126392e-11	C
	group_7169	ABC transporter ATP-binding protein	Aeromonas hydrophila	0	26	34	9	9.104992487126392e-11	P
	group_7170	ABC transporter permease subunit	Aeromonas hydrophila	0	26	34	9	9.104992487126392e-11	EP
	oppB_2	oligopeptide ABC transporter permease OppB	Aeromonas hydrophila	0	26	34	9	9.104992487126392e-11	EP
	nikA	Nickel-binding periplasmic protein	Aeromonas hydrophila	0	26	34	9	9.104992487126392e-11	E
	group_9	hypothetical protein	Aeromonas hydrophila	0	26	34	9	9.104992487126392e-11	Q
	group_2485	hypothetical protein	Aeromonas dhakensis	19	7	0	43	1.0104300667881972e-10	K
	group_2505	GNAT family N-acetyltransferase	Aeromonas dhakensis	19	7	0	43	1.0104300667881972e-10	E
	group_2762	hypothetical protein	Aeromonas dhakensis	19	7	0	43	1.0104300667881972e-10	E
	group_3377	energy transducer TonB	Aeromonas dhakensis	19	7	0	43	1.0104300667881972e-10	U
	group_3516	hypothetical protein	Aeromonas dhakensis	19	7	0	43	1.0104300667881972e-10	T
	group_3620	hypothetical protein	Aeromonas dhakensis	19	7	0	43	1.0104300667881972e-10	P
	group_3796	hypothetical protein	Aeromonas dhakensis	19	7	0	43	1.0104300667881972e-10	S
	group_3800	prolyl oligopeptidase family serine peptidase	Aeromonas dhakensis	19	7	0	43	1.0104300667881972e-10	S
	group_4077	nucleotidyltransferase domain-containing protein	Aeromonas dhakensis	19	7	0	43	1.0104300667881972e-10	-
	group_4206	hypothetical protein	Aeromonas dhakensis	19	7	0	43	1.0104300667881972e-10	C
	group_4207	hypothetical protein	Aeromonas dhakensis	19	7	0	43	1.0104300667881972e-10	C
	group_4208	site-specific integrase	Aeromonas dhakensis	19	7	0	43	1.0104300667881972e-10	C
	group_5341	hypothetical protein	Aeromonas dhakensis	19	7	0	43	1.0104300667881972e-10	L
	group_5404	putative HTH-type transcriptional regulator	Aeromonas dhakensis	19	7	0	43	1.0104300667881972e-10	K
	group_5405	alpha/beta fold hydrolase	Aeromonas dhakensis	19	7	0	43	1.0104300667881972e-10	S
	group_5727	hypothetical protein	Aeromonas dhakensis	19	7	0	43	1.0104300667881972e-10	-
	group_5742	hypothetical protein	Aeromonas dhakensis	19	7	0	43	1.0104300667881972e-10	S
	group_5907	hypothetical protein	Aeromonas dhakensis	19	7	0	43	1.0104300667881972e-10	M
	group_5937	type 3 dihydrofolate reductase	Aeromonas dhakensis	19	7	0	43	1.0104300667881972e-10	H
	group_1765	Gfo/Idh/MocA family oxidoreductase	Aeromonas hydrophila	0	26	33	10	2.603137323706705e-10	S
	sasA	Adaptive-response sensory-kinase SasA	Aeromonas hydrophila	0	26	33	10	2.603137323706705e-10	T
	brnQ_3	branched-chain amino acid transport system II carrier protein	Aeromonas hydrophila	0	26	33	10	2.603137323706705e-10	-
	pyk_1	pyruvate kinase	Aeromonas hydrophila	0	26	33	10	2.603137323706705e-10	G
	acs_1	acetate--CoA ligase	Aeromonas hydrophila	0	26	33	10	2.603137323706705e-10	-
	pgtC	Phosphoglycerate transport regulatory protein PgtC	Aeromonas hydrophila	0	26	33	10	2.603137323706705e-10	P
	group_7242	sigma-54 dependent transcriptional regulator	Aeromonas hydrophila	0	26	33	10	2.603137323706705e-10	T
	group_2029	hypothetical protein	Aeromonas dhakensis	18	8	0	43	6.314721851897284e-10	E
	group_2822	hypothetical protein	Aeromonas dhakensis	18	8	0	43	6.314721851897284e-10	M
	group_3365	hydrogenase-2 assembly chaperone	Aeromonas dhakensis	18	8	0	43	6.314721851897284e-10	C
	group_3457	glyoxalase	Aeromonas dhakensis	18	8	0	43	6.314721851897284e-10	ET
	group_3801	nucleotidyltransferase domain-containing protein	Aeromonas dhakensis	18	8	0	43	6.314721851897284e-10	H
	group_4035	hypothetical protein	Aeromonas dhakensis	18	8	0	43	6.314721851897284e-10	C
	group_4086	Vat family streptogramin A O-acetyltransferase	Aeromonas dhakensis	18	8	0	43	6.314721851897284e-10	S
	group_4117	DNA-J related domain-containing protein	Aeromonas dhakensis	18	8	0	43	6.314721851897284e-10	O
	group_4250	hypothetical protein	Aeromonas dhakensis	18	8	0	43	6.314721851897284e-10	I
	group_5342	hypothetical protein	Aeromonas dhakensis	18	8	0	43	6.314721851897284e-10	-
	group_5518	tetratricopeptide repeat protein	Aeromonas dhakensis	18	8	0	43	6.314721851897284e-10	S
	group_5634	hypothetical protein	Aeromonas dhakensis	18	8	0	43	6.314721851897284e-10	T
	drt2	antiviral reverse transcriptase Drt2	Aeromonas dhakensis	18	8	0	43	6.314721851897284e-10	-
	group_5868	hypothetical protein	Aeromonas dhakensis	18	8	0	43	6.314721851897284e-10	H
	group_5874	hypothetical protein	Aeromonas dhakensis	18	8	0	43	6.314721851897284e-10	-
	group_5935	thioesterase family protein	Aeromonas dhakensis	18	8	0	43	6.314721851897284e-10	S
	group_5953	M20 family metallopeptidase	Aeromonas dhakensis	18	8	0	43	6.314721851897284e-10	E
	group_5954	YjiG family protein	Aeromonas dhakensis	18	8	0	43	6.314721851897284e-10	S
	group_5955	nucleoside recognition domain-containing protein	Aeromonas dhakensis	18	8	0	43	6.314721851897284e-10	S
	group_1092	hypothetical protein	Aeromonas hydrophila	0	26	32	11	9.67528293677631e-10	-
	group_1422	hypothetical protein	Aeromonas hydrophila	0	26	32	11	9.67528293677631e-10	L
	group_2320	RluA family pseudouridine synthase	Aeromonas hydrophila	0	26	32	11	9.67528293677631e-10	J
	group_410	hypothetical protein	Aeromonas hydrophila	0	26	32	11	9.67528293677631e-10	-
	group_4772	hypothetical protein	Aeromonas hydrophila	0	26	32	11	9.67528293677631e-10	E
	group_4865	hypothetical protein	Aeromonas hydrophila	0	26	32	11	9.67528293677631e-10	L
	exeH_2	GspH family T2SS minor pseudopilin variant ExeH	Aeromonas hydrophila	0	26	32	11	9.67528293677631e-10	-
	group_7569	site-specific integrase	Aeromonas hydrophila	0	26	32	11	9.67528293677631e-10	L
	group_1158	retention module-containing protein	Aeromonas dhakensis	17	9	0	43	3.256021234428697e-09	Q
	group_1199	methyl-accepting chemotaxis protein	Aeromonas dhakensis	17	9	0	43	3.256021234428697e-09	NT
	group_143	IS5 family transposase	Aeromonas dhakensis	17	9	0	43	3.256021234428697e-09	L
	group_1496	glycerol-3-phosphate dehydrogenase subunit GlpB	Aeromonas dhakensis	17	9	0	43	3.256021234428697e-09	C
	group_1563	hypothetical protein	Aeromonas dhakensis	17	9	0	43	3.256021234428697e-09	Q
	rutB	Peroxyureidoacrylate/ureidoacrylate amidohydrolase RutB	Aeromonas dhakensis	17	9	0	43	3.256021234428697e-09	Q
	group_2423	hypothetical protein	Aeromonas dhakensis	17	9	0	43	3.256021234428697e-09	S
	group_3366	hypothetical protein	Aeromonas dhakensis	17	9	0	43	3.256021234428697e-09	C
	group_3368	hypothetical protein	Aeromonas dhakensis	17	9	0	43	3.256021234428697e-09	C
	group_3936	nucleotide sugar dehydrogenase	Aeromonas dhakensis	17	9	0	43	3.256021234428697e-09	M
	group_4203	transporter substrate-binding domain-containing protein	Aeromonas dhakensis	17	9	0	43	3.256021234428697e-09	ET
	group_4204	nitric oxide reductase transcriptional regulator NorR	Aeromonas dhakensis	17	9	0	43	3.256021234428697e-09	K
	group_4205	NADH:flavorubredoxin reductase NorW	Aeromonas dhakensis	17	9	0	43	3.256021234428697e-09	C
	group_4233	IS3 family transposase	Aeromonas dhakensis	17	9	0	43	3.256021234428697e-09	L
	group_4236	IS3 family transposase	Aeromonas dhakensis	17	9	0	43	3.256021234428697e-09	L
	group_473	hypothetical protein	Aeromonas dhakensis	17	9	0	43	3.256021234428697e-09	M
	group_5327	site-specific integrase	Aeromonas dhakensis	17	9	0	43	3.256021234428697e-09	L
	group_5328	hypothetical protein	Aeromonas dhakensis	17	9	0	43	3.256021234428697e-09	L
	group_5329	VapE family protein	Aeromonas dhakensis	17	9	0	43	3.256021234428697e-09	S
	group_5330	phage major capsid protein	Aeromonas dhakensis	17	9	0	43	3.256021234428697e-09	G
	group_5331	HK97 family phage prohead protease	Aeromonas dhakensis	17	9	0	43	3.256021234428697e-09	S
	group_5332	phage portal protein	Aeromonas dhakensis	17	9	0	43	3.256021234428697e-09	S
	group_5333	head-tail connector protein	Aeromonas dhakensis	17	9	0	43	3.256021234428697e-09	S
	group_5334	hypothetical protein	Aeromonas dhakensis	17	9	0	43	3.256021234428697e-09	S
	group_5335	phage terminase small subunit P27 family protein	Aeromonas dhakensis	17	9	0	43	3.256021234428697e-09	S
	group_5336	terminase large subunit	Aeromonas dhakensis	17	9	0	43	3.256021234428697e-09	S
	group_5343	AAA family ATPase	Aeromonas dhakensis	17	9	0	43	3.256021234428697e-09	L
	group_5347	hypothetical protein	Aeromonas dhakensis	17	9	0	43	3.256021234428697e-09	-
	group_5348	hypothetical protein	Aeromonas dhakensis	17	9	0	43	3.256021234428697e-09	-
	group_5366	NACHT domain-containing protein	Aeromonas dhakensis	17	9	0	43	3.256021234428697e-09	T
	group_5367	lipocalin-like domain-containing protein	Aeromonas dhakensis	17	9	0	43	3.256021234428697e-09	S
	group_5406	ATP-binding cassette domain-containing protein	Aeromonas dhakensis	17	9	0	43	3.256021234428697e-09	EP
	group_5407	carbamoyltransferase HypF	Aeromonas dhakensis	17	9	0	43	3.256021234428697e-09	O
	group_5408	formate hydrogenlyase maturation HycH family protein	Aeromonas dhakensis	17	9	0	43	3.256021234428697e-09	E
	group_5409	hypothetical protein	Aeromonas dhakensis	17	9	0	43	3.256021234428697e-09	E
	group_5410	amonabactin biosynthesis phosphopantetheinyl transferase AmoD	Aeromonas dhakensis	17	9	0	43	3.256021234428697e-09	Q
	group_5411	hypothetical protein	Aeromonas dhakensis	17	9	0	43	3.256021234428697e-09	S
	group_5412	hypothetical protein	Aeromonas dhakensis	17	9	0	43	3.256021234428697e-09	-
	group_5414	type VI secretion system tip protein VgrG	Aeromonas dhakensis	17	9	0	43	3.256021234428697e-09	S
	group_5415	hypothetical protein	Aeromonas dhakensis	17	9	0	43	3.256021234428697e-09	S
	group_5416	hypothetical protein	Aeromonas dhakensis	17	9	0	43	3.256021234428697e-09	S
	group_5417	hypothetical protein	Aeromonas dhakensis	17	9	0	43	3.256021234428697e-09	S
	group_5418	hypothetical protein	Aeromonas dhakensis	17	9	0	43	3.256021234428697e-09	S
	group_5420	hypothetical protein	Aeromonas dhakensis	17	9	0	43	3.256021234428697e-09	-
	group_5429	hypothetical protein	Aeromonas dhakensis	17	9	0	43	3.256021234428697e-09	T
	group_5430	hypothetical protein	Aeromonas dhakensis	17	9	0	43	3.256021234428697e-09	P
	group_5440	hypothetical protein	Aeromonas dhakensis	17	9	0	43	3.256021234428697e-09	S
	group_5450	RepB family protein	Aeromonas dhakensis	17	9	0	43	3.256021234428697e-09	P
	group_5451	hypothetical protein	Aeromonas dhakensis	17	9	0	43	3.256021234428697e-09	P
	group_5452	hypothetical protein	Aeromonas dhakensis	17	9	0	43	3.256021234428697e-09	P
	group_5453	phage/plasmid replication protein, II/X family	Aeromonas dhakensis	17	9	0	43	3.256021234428697e-09	P
	group_5454	DNA-binding protein	Aeromonas dhakensis	17	9	0	43	3.256021234428697e-09	P
	group_5455	hypothetical protein	Aeromonas dhakensis	17	9	0	43	3.256021234428697e-09	P
	group_5456	hypothetical protein	Aeromonas dhakensis	17	9	0	43	3.256021234428697e-09	P
	group_5457	hypothetical protein	Aeromonas dhakensis	17	9	0	43	3.256021234428697e-09	P
	group_5458	zonular occludens toxin domain-containing protein	Aeromonas dhakensis	17	9	0	43	3.256021234428697e-09	S
	group_5459	hypothetical protein	Aeromonas dhakensis	17	9	0	43	3.256021234428697e-09	S
	group_5460	hypothetical protein	Aeromonas dhakensis	17	9	0	43	3.256021234428697e-09	K
	group_5461	hypothetical protein	Aeromonas dhakensis	17	9	0	43	3.256021234428697e-09	K
	group_5465	hypothetical protein	Aeromonas dhakensis	17	9	0	43	3.256021234428697e-09	K
	group_5466	hypothetical protein	Aeromonas dhakensis	17	9	0	43	3.256021234428697e-09	K
	group_5474	hypothetical protein	Aeromonas dhakensis	17	9	0	43	3.256021234428697e-09	L
	group_5475	hypothetical protein	Aeromonas dhakensis	17	9	0	43	3.256021234428697e-09	L
	group_5476	hypothetical protein	Aeromonas dhakensis	17	9	0	43	3.256021234428697e-09	L
	group_5477	hypothetical protein	Aeromonas dhakensis	17	9	0	43	3.256021234428697e-09	L
	group_5478	relaxase/mobilization nuclease domain-containing protein	Aeromonas dhakensis	17	9	0	43	3.256021234428697e-09	L
	group_5479	recombinase family protein	Aeromonas dhakensis	17	9	0	43	3.256021234428697e-09	L
	group_5491	minor capsid protein E	Aeromonas dhakensis	17	9	0	43	3.256021234428697e-09	D
	group_5492	hypothetical protein	Aeromonas dhakensis	17	9	0	43	3.256021234428697e-09	D
	group_5493	hypothetical protein	Aeromonas dhakensis	17	9	0	43	3.256021234428697e-09	D
	group_5494	hypothetical protein	Aeromonas dhakensis	17	9	0	43	3.256021234428697e-09	D
	group_5495	hypothetical protein	Aeromonas dhakensis	17	9	0	43	3.256021234428697e-09	D
	group_5496	hypothetical protein	Aeromonas dhakensis	17	9	0	43	3.256021234428697e-09	D
	group_5497	hypothetical protein	Aeromonas dhakensis	17	9	0	43	3.256021234428697e-09	D
	group_5498	hypothetical protein	Aeromonas dhakensis	17	9	0	43	3.256021234428697e-09	D
	group_5500	tyrosine-type recombinase/integrase	Aeromonas dhakensis	17	9	0	43	3.256021234428697e-09	L
	group_5505	ammonia-forming nitrite reductase cytochrome c552 subunit	Aeromonas dhakensis	17	9	0	43	3.256021234428697e-09	C
	group_5506	cytochrome c nitrite reductase pentaheme subunit	Aeromonas dhakensis	17	9	0	43	3.256021234428697e-09	C
	group_5568	hypothetical protein	Aeromonas dhakensis	17	9	0	43	3.256021234428697e-09	M
	group_5569	hypothetical protein	Aeromonas dhakensis	17	9	0	43	3.256021234428697e-09	S
	group_5570	flagellin B	Aeromonas dhakensis	17	9	0	43	3.256021234428697e-09	N
	flaA	flagellin A	Aeromonas dhakensis	17	9	0	43	3.256021234428697e-09	-
	group_5576	hypothetical protein	Aeromonas dhakensis	17	9	0	43	3.256021234428697e-09	NT
	group_5591	hypothetical protein	Aeromonas dhakensis	17	9	0	43	3.256021234428697e-09	S
	arsD	arsenite efflux transporter metallochaperone ArsD	Aeromonas dhakensis	17	9	0	43	3.256021234428697e-09	-
	group_5600	hypothetical protein	Aeromonas dhakensis	17	9	0	43	3.256021234428697e-09	-
	group_5601	hypothetical protein	Aeromonas dhakensis	17	9	0	43	3.256021234428697e-09	-
	group_5602	hypothetical protein	Aeromonas dhakensis	17	9	0	43	3.256021234428697e-09	-
	group_5603	ATP-binding protein	Aeromonas dhakensis	17	9	0	43	3.256021234428697e-09	T
	group_5604	hypothetical protein	Aeromonas dhakensis	17	9	0	43	3.256021234428697e-09	EGP
	group_5609	hypothetical protein	Aeromonas dhakensis	17	9	0	43	3.256021234428697e-09	S
	group_5610	hypothetical protein	Aeromonas dhakensis	17	9	0	43	3.256021234428697e-09	-
	group_5611	reverse transcriptase domain-containing protein	Aeromonas dhakensis	17	9	0	43	3.256021234428697e-09	L
	group_5612	hypothetical protein	Aeromonas dhakensis	17	9	0	43	3.256021234428697e-09	L
	group_5617	ABC transporter permease	Aeromonas dhakensis	17	9	0	43	3.256021234428697e-09	V
	group_5633	type VI secretion system PAAR protein	Aeromonas dhakensis	17	9	0	43	3.256021234428697e-09	T
	thiQ_1	thiamine ABC transporter ATP-binding protein	Aeromonas dhakensis	17	9	0	43	3.256021234428697e-09	H
	group_5724	hypothetical protein	Aeromonas dhakensis	17	9	0	43	3.256021234428697e-09	E
	group_5725	YkgJ family cysteine cluster protein	Aeromonas dhakensis	17	9	0	43	3.256021234428697e-09	S
	group_5726	hypothetical protein	Aeromonas dhakensis	17	9	0	43	3.256021234428697e-09	S
	group_5728	hypothetical protein	Aeromonas dhakensis	17	9	0	43	3.256021234428697e-09	-
	group_5729	alpha/beta hydrolase	Aeromonas dhakensis	17	9	0	43	3.256021234428697e-09	S
	group_5746	hypothetical protein	Aeromonas dhakensis	17	9	0	43	3.256021234428697e-09	K
	group_5755	hypothetical protein	Aeromonas dhakensis	17	9	0	43	3.256021234428697e-09	S
	group_5771	hypothetical protein	Aeromonas dhakensis	17	9	0	43	3.256021234428697e-09	S
	group_5781	UDP-4-amino-4, 6-dideoxy-N-acetyl-beta-L-altrosamine transaminase	Aeromonas dhakensis	17	9	0	43	3.256021234428697e-09	E
	group_5782	phosphocholine cytidylyltransferase family protein	Aeromonas dhakensis	17	9	0	43	3.256021234428697e-09	M
	group_5783	gamma-glutamyl-gamma-aminobutyrate hydrolase family protein	Aeromonas dhakensis	17	9	0	43	3.256021234428697e-09	S
	group_5784	PEP/pyruvate-binding domain-containing protein	Aeromonas dhakensis	17	9	0	43	3.256021234428697e-09	G
	group_5785	formyltransferase family protein	Aeromonas dhakensis	17	9	0	43	3.256021234428697e-09	J
	group_5786	hypothetical protein	Aeromonas dhakensis	17	9	0	43	3.256021234428697e-09	-
	group_5787	hypothetical protein	Aeromonas dhakensis	17	9	0	43	3.256021234428697e-09	-
	group_5788	hypothetical protein	Aeromonas dhakensis	17	9	0	43	3.256021234428697e-09	-
	group_5789	hypothetical protein	Aeromonas dhakensis	17	9	0	43	3.256021234428697e-09	M
	group_5790	class I SAM-dependent methyltransferase	Aeromonas dhakensis	17	9	0	43	3.256021234428697e-09	Q
	group_5791	cephalosporin hydroxylase family protein	Aeromonas dhakensis	17	9	0	43	3.256021234428697e-09	V
	group_5792	DegT/DnrJ/EryC1/StrS aminotransferase family protein	Aeromonas dhakensis	17	9	0	43	3.256021234428697e-09	E
	group_5793	hypothetical protein	Aeromonas dhakensis	17	9	0	43	3.256021234428697e-09	Q
	rfbC_2	dTDP-4-dehydrorhamnose 3,5-epimerase	Aeromonas dhakensis	17	9	0	43	3.256021234428697e-09	M
	rfbG	CDP-glucose 4,6-dehydratase	Aeromonas dhakensis	17	9	0	43	3.256021234428697e-09	M
	rfbF	glucose-1-phosphate cytidylyltransferase	Aeromonas dhakensis	17	9	0	43	3.256021234428697e-09	JM
	group_5797	glycosyltransferase family 2 protein	Aeromonas dhakensis	17	9	0	43	3.256021234428697e-09	M
	group_5798	glycosyltransferase	Aeromonas dhakensis	17	9	0	43	3.256021234428697e-09	M
	group_5799	glycosyltransferase family 8 protein	Aeromonas dhakensis	17	9	0	43	3.256021234428697e-09	M
	group_5800	glycosyltransferase family A protein	Aeromonas dhakensis	17	9	0	43	3.256021234428697e-09	M
	group_5829	hypothetical protein	Aeromonas dhakensis	17	9	0	43	3.256021234428697e-09	G
	group_5835	hypothetical protein	Aeromonas dhakensis	17	9	0	43	3.256021234428697e-09	-
	group_5837	PTS ascorbate transporter subunit IIC	Aeromonas dhakensis	17	9	0	43	3.256021234428697e-09	G
	group_5840	hypothetical protein	Aeromonas dhakensis	17	9	0	43	3.256021234428697e-09	G
	group_5841	hypothetical protein	Aeromonas dhakensis	17	9	0	43	3.256021234428697e-09	G
	group_5842	hypothetical protein	Aeromonas dhakensis	17	9	0	43	3.256021234428697e-09	G
	group_5857	HlyD family secretion protein	Aeromonas dhakensis	17	9	0	43	3.256021234428697e-09	V
	group_5860	hypothetical protein	Aeromonas dhakensis	17	9	0	43	3.256021234428697e-09	NU
	group_5865	thiamine phosphate synthase	Aeromonas dhakensis	17	9	0	43	3.256021234428697e-09	H
	group_5866	hypothetical protein	Aeromonas dhakensis	17	9	0	43	3.256021234428697e-09	H
	group_5867	hypothetical protein	Aeromonas dhakensis	17	9	0	43	3.256021234428697e-09	H
	group_5869	GNAT family N-acetyltransferase	Aeromonas dhakensis	17	9	0	43	3.256021234428697e-09	J
	group_5877	hypothetical protein	Aeromonas dhakensis	17	9	0	43	3.256021234428697e-09	-
	group_5878	FMN-binding negative transcriptional regulator	Aeromonas dhakensis	17	9	0	43	3.256021234428697e-09	K
	group_5890	hypothetical protein	Aeromonas dhakensis	17	9	0	43	3.256021234428697e-09	M
	group_5891	hypothetical protein	Aeromonas dhakensis	17	9	0	43	3.256021234428697e-09	M
	group_5892	VOC family protein	Aeromonas dhakensis	17	9	0	43	3.256021234428697e-09	E
	group_5897	GNAT family N-acetyltransferase	Aeromonas dhakensis	17	9	0	43	3.256021234428697e-09	K
	group_5899	hypothetical protein	Aeromonas dhakensis	17	9	0	43	3.256021234428697e-09	I
	group_5908	hypothetical protein	Aeromonas dhakensis	17	9	0	43	3.256021234428697e-09	S
	group_5909	H-NS family nucleoid-associated regulatory protein	Aeromonas dhakensis	17	9	0	43	3.256021234428697e-09	L
	group_5910	hypothetical protein	Aeromonas dhakensis	17	9	0	43	3.256021234428697e-09	-
	group_5911	hypothetical protein	Aeromonas dhakensis	17	9	0	43	3.256021234428697e-09	-
	group_5912	hypothetical protein	Aeromonas dhakensis	17	9	0	43	3.256021234428697e-09	-
	group_5913	cache domain-containing protein	Aeromonas dhakensis	17	9	0	43	3.256021234428697e-09	T
	group_5915	sensor domain-containing diguanylate cyclase	Aeromonas dhakensis	17	9	0	43	3.256021234428697e-09	T
	group_5916	response regulator	Aeromonas dhakensis	17	9	0	43	3.256021234428697e-09	K
	group_5917	anaerobic nitric oxide reductase flavorubredoxin	Aeromonas dhakensis	17	9	0	43	3.256021234428697e-09	C
	group_5918	4Fe-4S binding protein	Aeromonas dhakensis	17	9	0	43	3.256021234428697e-09	C
	group_5919	TIGR02285 family protein	Aeromonas dhakensis	17	9	0	43	3.256021234428697e-09	C
	group_5920	hypothetical protein	Aeromonas dhakensis	17	9	0	43	3.256021234428697e-09	S
	group_5921	hypothetical protein	Aeromonas dhakensis	17	9	0	43	3.256021234428697e-09	S
	group_5923	hypothetical protein	Aeromonas dhakensis	17	9	0	43	3.256021234428697e-09	T
	group_5924	hypothetical protein	Aeromonas dhakensis	17	9	0	43	3.256021234428697e-09	T
	group_5925	SIR2 family protein	Aeromonas dhakensis	17	9	0	43	3.256021234428697e-09	K
	group_5926	hypothetical protein	Aeromonas dhakensis	17	9	0	43	3.256021234428697e-09	K
	group_5927	hypothetical protein	Aeromonas dhakensis	17	9	0	43	3.256021234428697e-09	L
	group_5963	FOX/MOX family class C beta-lactamase	Aeromonas dhakensis	17	9	0	43	3.256021234428697e-09	V
	group_5967	hypothetical protein	Aeromonas dhakensis	17	9	0	43	3.256021234428697e-09	NT
	group_5968	hypothetical protein	Aeromonas dhakensis	17	9	0	43	3.256021234428697e-09	NT
	group_5972	hypothetical protein	Aeromonas dhakensis	17	9	0	43	3.256021234428697e-09	-
	group_5973	hypothetical protein	Aeromonas dhakensis	17	9	0	43	3.256021234428697e-09	-
	group_5974	4Fe-4S binding protein	Aeromonas dhakensis	17	9	0	43	3.256021234428697e-09	C
	group_5978	hypothetical protein	Aeromonas dhakensis	17	9	0	43	3.256021234428697e-09	NT
	group_5980	hypothetical protein	Aeromonas dhakensis	17	9	0	43	3.256021234428697e-09	-
	group_5981	toll/interleukin-1 receptor domain-containing protein	Aeromonas dhakensis	17	9	0	43	3.256021234428697e-09	-
	group_8120	restriction endonuclease subunit S	Aeromonas dhakensis	17	9	0	43	3.256021234428697e-09	V
	group_8128	PAS domain-containing methyl-accepting chemotaxis protein	Aeromonas dhakensis	17	9	0	43	3.256021234428697e-09	NT
	group_569	hypothetical protein	Aeromonas hydrophila	0	26	31	12	4.050410294343457e-09	-
	nagE	N-acetylglucosamine-specific PTS transporter subunit IIBC	Aeromonas hydrophila	0	26	31	12	4.050410294343457e-09	G
	group_7570	hypothetical protein	Aeromonas hydrophila	0	26	31	12	4.050410294343457e-09	L
	group_1044	SufE family protein	Aeromonas hydrophila	0	26	30	13	7.484185879631323e-09	-
	group_1420	hypothetical protein	Aeromonas hydrophila	0	26	30	13	7.484185879631323e-09	L
	group_177	hypothetical protein	Aeromonas hydrophila	0	26	30	13	7.484185879631323e-09	S
	group_4619	helix-turn-helix domain-containing protein	Aeromonas hydrophila	0	26	30	13	7.484185879631323e-09	K
	group_7336	hypothetical protein	Aeromonas hydrophila	0	26	30	13	7.484185879631323e-09	L
	dpdJ	protein DpdJ	Aeromonas dhakensis	16	10	0	43	1.6689009900416237e-08	-
	group_2022	hypothetical protein	Aeromonas dhakensis	16	10	0	43	1.6689009900416237e-08	J
	group_2495	hypothetical protein	Aeromonas dhakensis	16	10	0	43	1.6689009900416237e-08	V
	group_311	hypothetical protein	Aeromonas dhakensis	16	10	0	43	1.6689009900416237e-08	Q
	group_5419	hypothetical protein	Aeromonas dhakensis	16	10	0	43	1.6689009900416237e-08	S
	group_5550	hypothetical protein	Aeromonas dhakensis	16	10	0	43	1.6689009900416237e-08	-
	group_5554	succinylglutamate desuccinylase/aspartoacylase family protein	Aeromonas dhakensis	16	10	0	43	1.6689009900416237e-08	S
	group_5555	tyrosine-type recombinase/integrase	Aeromonas dhakensis	16	10	0	43	1.6689009900416237e-08	L
	group_6090	hypothetical protein	Aeromonas dhakensis	16	10	0	43	1.6689009900416237e-08	V
	group_1095	AGE family epimerase/isomerase	Aeromonas hydrophila	0	26	29	14	2.3921338261036494e-08	-
	group_584	class I mannose-6-phosphate isomerase	Aeromonas hydrophila	0	26	29	14	2.3921338261036494e-08	G
	group_7618	hypothetical protein	Aeromonas hydrophila	0	26	29	14	2.3921338261036494e-08	L
	group_1808	DNA-primase RepB domain-containing protein	Aeromonas dhakensis	15	11	0	43	8.098221459642977e-08	-
	repC_3	replication protein C, IncQ-type	Aeromonas dhakensis	15	11	0	43	8.098221459642977e-08	L
	group_8073	helicase RepA family protein	Aeromonas dhakensis	15	11	0	43	8.098221459642977e-08	L
	urfF	plasmid repression protein F	Aeromonas dhakensis	15	11	0	43	8.098221459642977e-08	I
	mrpA_1	Major MR/P fimbria protein	Aeromonas hydrophila	0	26	28	15	8.607434385986347e-08	NU
	group_1760	hypothetical protein	Aeromonas hydrophila	0	26	28	15	8.607434385986347e-08	C
	ampC	FOX/MOX family class C beta-lactamase	Aeromonas hydrophila	0	26	28	15	8.607434385986347e-08	-
	group_2254	pseudaminic acid synthase	Aeromonas hydrophila	0	26	28	15	8.607434385986347e-08	M
	group_2270	hypothetical protein	Aeromonas hydrophila	0	26	28	15	8.607434385986347e-08	O
	group_2279	FtsW/RodA/SpoVE family cell cycle protein	Aeromonas hydrophila	0	26	28	15	8.607434385986347e-08	D
	group_2294	hypothetical protein	Aeromonas hydrophila	0	26	28	15	8.607434385986347e-08	K
	group_2955	cyclic diguanylate phosphodiesterase	Aeromonas hydrophila	0	26	28	15	8.607434385986347e-08	T
	group_3043	hypothetical protein	Aeromonas hydrophila	0	26	28	15	8.607434385986347e-08	K
	group_4488	PAS domain-containing methyl-accepting chemotaxis protein	Aeromonas hydrophila	0	26	28	15	8.607434385986347e-08	T
	group_6676	UDP-N-acetylglucosamine 4,6-dehydratase (inverting)	Aeromonas hydrophila	0	26	28	15	8.607434385986347e-08	M
	kdsB_2	8-amino-3,8-dideoxy-manno-octulosonate cytidylyltransferase	Aeromonas hydrophila	0	26	28	15	8.607434385986347e-08	M
	kat	3-aminobutyryl-CoA aminotransferase	Aeromonas hydrophila	0	26	28	15	8.607434385986347e-08	H
	group_7577	hypothetical protein	Aeromonas hydrophila	0	26	28	15	8.607434385986347e-08	P
	group_1073	bifunctional diguanylate cyclase/phosphodiesterase	Aeromonas hydrophila	0	26	27	16	1.462305362379969e-07	-
	group_1753	hypothetical protein	Aeromonas hydrophila	0	26	27	16	1.462305362379969e-07	-
	group_1784	hypothetical protein	Aeromonas hydrophila	0	26	27	16	1.462305362379969e-07	K
	murG_2	UDP-N-acetylglucosamine--N-acetylmuramyl-(pentapeptide) pyrophosphoryl-undecaprenol N-acetylglucosamine transferase	Aeromonas hydrophila	0	26	27	16	1.462305362379969e-07	M
	group_2304	hypothetical protein	Aeromonas hydrophila	0	26	27	16	1.462305362379969e-07	P
	group_3128	O-antigen ligase family protein	Aeromonas hydrophila	0	26	27	16	1.462305362379969e-07	M
	group_3162	MipA/OmpV family protein	Aeromonas hydrophila	0	26	27	16	1.462305362379969e-07	M
	group_4444	CatB-related O-acetyltransferase	Aeromonas hydrophila	0	26	27	16	1.462305362379969e-07	S
	pseC	UDP-4-amino-4, 6-dideoxy-N-acetyl-beta-L-altrosamine transaminase	Aeromonas hydrophila	0	26	27	16	1.462305362379969e-07	E
	group_6149	winged helix-turn-helix domain-containing protein	Aeromonas hydrophila	0	26	27	16	1.462305362379969e-07	K
	group_6566	acetyltransferase	Aeromonas hydrophila	0	26	27	16	1.462305362379969e-07	K
	group_7524	hypothetical protein	Aeromonas hydrophila	0	26	27	16	1.462305362379969e-07	S
	group_2899	hypothetical protein	Aeromonas dhakensis	14	12	0	43	3.603907945382816e-07	ET
	group_8084	hypothetical protein	Aeromonas dhakensis	14	12	0	43	3.603907945382816e-07	-
	group_8086	hypothetical protein	Aeromonas dhakensis	14	12	0	43	3.603907945382816e-07	-
	group_8087	hypothetical protein	Aeromonas dhakensis	14	12	0	43	3.603907945382816e-07	-
	group_8088	MobA/MobL family protein	Aeromonas dhakensis	14	12	0	43	3.603907945382816e-07	U
	group_8089	hypothetical protein	Aeromonas dhakensis	14	12	0	43	3.603907945382816e-07	-
	group_8090	S-4TM family putative pore-forming effector	Aeromonas dhakensis	14	12	0	43	3.603907945382816e-07	H
	group_8091	nucleotidyltransferase	Aeromonas dhakensis	14	12	0	43	3.603907945382816e-07	-
	group_8092	helicase RepA family protein	Aeromonas dhakensis	14	12	0	43	3.603907945382816e-07	L
	repC_1	replication protein C, IncQ-type	Aeromonas dhakensis	14	12	0	43	3.603907945382816e-07	L
	group_8094	hypothetical protein	Aeromonas dhakensis	14	12	0	43	3.603907945382816e-07	L
	group_1685	amino acid ABC transporter permease	Aeromonas hydrophila	0	26	26	17	3.974984605676851e-07	P
	group_1792	phosphonate ABC transporter, permease protein PhnE	Aeromonas hydrophila	0	26	26	17	3.974984605676851e-07	P
	group_2288	FAD-dependent oxidoreductase	Aeromonas hydrophila	0	26	26	17	3.974984605676851e-07	E
	group_2301	ATP-binding cassette domain-containing protein	Aeromonas hydrophila	0	26	26	17	3.974984605676851e-07	P
	group_4621	flagellar filament capping protein FliD	Aeromonas hydrophila	0	26	26	17	3.974984605676851e-07	N
	group_4622	flagellar protein FlaG	Aeromonas hydrophila	0	26	26	17	3.974984605676851e-07	N
	group_4686	sensor domain-containing diguanylate cyclase	Aeromonas hydrophila	0	26	26	17	3.974984605676851e-07	T
	intQ_2	Putative defective protein IntQ	Aeromonas hydrophila	0	26	26	17	3.974984605676851e-07	L
	group_1104	DTW domain-containing protein	Aeromonas hydrophila	0	26	25	18	1.1449098440157522e-06	-
	group_1206	DsbA family protein	Aeromonas hydrophila	0	26	25	18	1.1449098440157522e-06	O
	group_1845	ABC transporter substrate-binding protein	Aeromonas hydrophila	0	26	25	18	1.1449098440157522e-06	E
	group_2188	bifunctional GNAT family N-acetyltransferase/hotdog fold thioesterase	Aeromonas hydrophila	0	26	25	18	1.1449098440157522e-06	T
	group_2271	hypothetical protein	Aeromonas hydrophila	0	26	25	18	1.1449098440157522e-06	O
	group_2315	hypothetical protein	Aeromonas hydrophila	0	26	25	18	1.1449098440157522e-06	S
	group_2318	hypothetical protein	Aeromonas hydrophila	0	26	25	18	1.1449098440157522e-06	NU
	group_3054	penicillin acylase family protein	Aeromonas hydrophila	0	26	25	18	1.1449098440157522e-06	S
	group_3145	hypothetical protein	Aeromonas hydrophila	0	26	25	18	1.1449098440157522e-06	K
	group_3147	hypothetical protein	Aeromonas hydrophila	0	26	25	18	1.1449098440157522e-06	L
	group_3154	hypothetical protein	Aeromonas hydrophila	0	26	25	18	1.1449098440157522e-06	S
	group_3156	hypothetical protein	Aeromonas hydrophila	0	26	25	18	1.1449098440157522e-06	-
	group_4575	aldo/keto reductase	Aeromonas hydrophila	0	26	25	18	1.1449098440157522e-06	S
	group_4576	sensor domain-containing diguanylate cyclase	Aeromonas hydrophila	0	26	25	18	1.1449098440157522e-06	T
	group_4839	hypothetical protein	Aeromonas hydrophila	0	26	25	18	1.1449098440157522e-06	S
	group_939	hypothetical protein	Aeromonas hydrophila	0	26	25	18	1.1449098440157522e-06	-
	group_3399	hypothetical protein	Aeromonas dhakensis	13	13	0	43	1.5176958242303214e-06	S
	group_8075	mobilization protein	Aeromonas dhakensis	13	13	0	43	1.5176958242303214e-06	L
	group_8077	hypothetical protein	Aeromonas dhakensis	13	13	0	43	1.5176958242303214e-06	S
	group_8078	replication initiation protein	Aeromonas dhakensis	13	13	0	43	1.5176958242303214e-06	KT
	relB	Antitoxin RelB	Aeromonas dhakensis	13	13	0	43	1.5176958242303214e-06	L
	group_8081	hypothetical protein	Aeromonas dhakensis	13	13	0	43	1.5176958242303214e-06	-
	group_8082	hypothetical protein	Aeromonas dhakensis	13	13	0	43	1.5176958242303214e-06	-
	group_8085	hypothetical protein	Aeromonas dhakensis	13	13	0	43	1.5176958242303214e-06	-
	group_1115	hypothetical protein	Aeromonas hydrophila	0	26	24	19	3.5034824593204664e-06	-
	group_3163	ATPase AAA	Aeromonas hydrophila	0	26	24	19	3.5034824593204664e-06	F
	group_4517	hypothetical protein	Aeromonas hydrophila	0	26	24	19	3.5034824593204664e-06	S
	group_4518	hypothetical protein	Aeromonas hydrophila	0	26	24	19	3.5034824593204664e-06	-
	ligA_1	DNA ligase	Aeromonas hydrophila	0	26	24	19	3.5034824593204664e-06	L
	yhcH	YhcH/YjgK/YiaL family protein	Aeromonas hydrophila	0	26	24	19	3.5034824593204664e-06	G
	group_4844	hypothetical protein	Aeromonas hydrophila	0	26	24	19	3.5034824593204664e-06	-
	group_4852	hypothetical protein	Aeromonas hydrophila	0	26	24	19	3.5034824593204664e-06	IU
	group_4853	hypothetical protein	Aeromonas hydrophila	0	26	24	19	3.5034824593204664e-06	-
	group_4854	hypothetical protein	Aeromonas hydrophila	0	26	24	19	3.5034824593204664e-06	S
	group_4855	hypothetical protein	Aeromonas hydrophila	0	26	24	19	3.5034824593204664e-06	S
	group_4856	hypothetical protein	Aeromonas hydrophila	0	26	24	19	3.5034824593204664e-06	NU
	group_4857	hypothetical protein	Aeromonas hydrophila	0	26	24	19	3.5034824593204664e-06	U
	group_4858	Iron-sulfur cluster carrier protein	Aeromonas hydrophila	0	26	24	19	3.5034824593204664e-06	U
	group_4860	hypothetical protein	Aeromonas hydrophila	0	26	24	19	3.5034824593204664e-06	-
	group_558	sterol desaturase family protein	Aeromonas hydrophila	0	26	24	19	3.5034824593204664e-06	I
	group_602	acyl-CoA synthetase	Aeromonas hydrophila	0	26	24	19	3.5034824593204664e-06	I
	group_6096	hypothetical protein	Aeromonas hydrophila	0	26	24	19	3.5034824593204664e-06	-
	group_6220	50S ribosomal protein L10	Aeromonas hydrophila	0	26	24	19	3.5034824593204664e-06	J
	group_6366	hypothetical protein	Aeromonas hydrophila	0	26	24	19	3.5034824593204664e-06	S
	group_7229	hypothetical protein	Aeromonas hydrophila	0	26	24	19	3.5034824593204664e-06	V
	group_7267	ABC transporter ATP-binding protein	Aeromonas hydrophila	0	26	24	19	3.5034824593204664e-06	S
	group_7440	hypothetical protein	Aeromonas hydrophila	0	26	24	19	3.5034824593204664e-06	EG
	group_7507	hypothetical protein	Aeromonas hydrophila	0	26	24	19	3.5034824593204664e-06	-
	group_7509	hypothetical protein	Aeromonas hydrophila	0	26	24	19	3.5034824593204664e-06	-
	group_7538	hypothetical protein	Aeromonas hydrophila	0	26	24	19	3.5034824593204664e-06	U
	sctC	Type 3 secretion system secretin	Aeromonas hydrophila	0	26	24	19	3.5034824593204664e-06	U
	group_7540	hypothetical protein	Aeromonas hydrophila	0	26	24	19	3.5034824593204664e-06	U
	group_7541	hypothetical protein	Aeromonas hydrophila	0	26	24	19	3.5034824593204664e-06	U
	group_1481	YfcC family protein	Aeromonas hydrophila	0	26	23	20	4.7033901120278965e-06	S
	group_1734	ATP-binding cassette domain-containing protein	Aeromonas hydrophila	0	26	23	20	4.7033901120278965e-06	EP
	group_1828	HlyD family type I secretion periplasmic adaptor subunit	Aeromonas hydrophila	0	26	23	20	4.7033901120278965e-06	M
	group_239	hypothetical protein	Aeromonas hydrophila	0	26	23	20	4.7033901120278965e-06	-
	group_247	N-acetyltransferase	Aeromonas hydrophila	0	26	23	20	4.7033901120278965e-06	S
	group_2918	hypothetical protein	Aeromonas hydrophila	0	26	23	20	4.7033901120278965e-06	S
	group_2980	hypothetical protein	Aeromonas hydrophila	0	26	23	20	4.7033901120278965e-06	S
	group_4514	hypothetical protein	Aeromonas hydrophila	0	26	23	20	4.7033901120278965e-06	-
	group_4515	hypothetical protein	Aeromonas hydrophila	0	26	23	20	4.7033901120278965e-06	S
	group_4516	hypothetical protein	Aeromonas hydrophila	0	26	23	20	4.7033901120278965e-06	S
	group_4795	hypothetical protein	Aeromonas hydrophila	0	26	23	20	4.7033901120278965e-06	S
	group_4826	hypothetical protein	Aeromonas hydrophila	0	26	23	20	4.7033901120278965e-06	-
	group_4845	hypothetical protein	Aeromonas hydrophila	0	26	23	20	4.7033901120278965e-06	-
	group_4846	hypothetical protein	Aeromonas hydrophila	0	26	23	20	4.7033901120278965e-06	S
	flaB_1	flagellin B	Aeromonas hydrophila	0	26	23	20	4.7033901120278965e-06	-
	group_4849	hypothetical protein	Aeromonas hydrophila	0	26	23	20	4.7033901120278965e-06	S
	group_4850	GNAT family N-acetyltransferase	Aeromonas hydrophila	0	26	23	20	4.7033901120278965e-06	K
	group_4851	ATP-binding cassette domain-containing protein	Aeromonas hydrophila	0	26	23	20	4.7033901120278965e-06	S
	group_4859	hypothetical protein	Aeromonas hydrophila	0	26	23	20	4.7033901120278965e-06	-
	group_4867	hypothetical protein	Aeromonas hydrophila	0	26	23	20	4.7033901120278965e-06	S
	yliI	Aldose sugar dehydrogenase YliI	Aeromonas hydrophila	0	26	23	20	4.7033901120278965e-06	G
	group_6363	hypothetical protein	Aeromonas hydrophila	0	26	23	20	4.7033901120278965e-06	-
	group_7300	hypothetical protein	Aeromonas hydrophila	0	26	23	20	4.7033901120278965e-06	S
	group_7326	cold shock domain-containing protein	Aeromonas hydrophila	0	26	23	20	4.7033901120278965e-06	K
	group_7526	flagellar export chaperone FliS	Aeromonas hydrophila	0	26	23	20	4.7033901120278965e-06	NOU
	ydiK_2	AI-2E family transporter YdiK	Aeromonas hydrophila	0	26	23	20	4.7033901120278965e-06	S
	group_7532	efflux transporter outer membrane subunit	Aeromonas hydrophila	0	26	23	20	4.7033901120278965e-06	M
	group_7533	HlyD family secretion protein	Aeromonas hydrophila	0	26	23	20	4.7033901120278965e-06	V
	group_7534	hypothetical protein	Aeromonas hydrophila	0	26	23	20	4.7033901120278965e-06	P
	group_7542	hypothetical protein	Aeromonas hydrophila	0	26	23	20	4.7033901120278965e-06	-
	group_7547	hypothetical protein	Aeromonas hydrophila	0	26	23	20	4.7033901120278965e-06	S
	group_7556	GNAT family protein	Aeromonas hydrophila	0	26	23	20	4.7033901120278965e-06	J
	ppk2_2	polyphosphate kinase 2	Aeromonas hydrophila	0	26	23	20	4.7033901120278965e-06	S
	group_7575	SulP family inorganic anion transporter	Aeromonas hydrophila	0	26	23	20	4.7033901120278965e-06	P
	group_7626	hypothetical protein	Aeromonas hydrophila	0	26	23	20	4.7033901120278965e-06	-
	group_7648	bifunctional GNAT family N-acetyltransferase/hotdog fold thioesterase	Aeromonas hydrophila	0	26	23	20	4.7033901120278965e-06	U
	group_3185	Tyrosine recombinase XerC	Aeromonas dhakensis	12	14	0	43	5.9196251308988124e-06	L
	group_4946	hypothetical protein	Aeromonas dhakensis	12	14	0	43	5.9196251308988124e-06	S
	group_6076	hypothetical protein	Aeromonas dhakensis	12	14	0	43	5.9196251308988124e-06	L
	relE	mRNA interferase toxin RelE	Aeromonas dhakensis	12	14	0	43	5.9196251308988124e-06	DJ
	group_8129	hypothetical protein	Aeromonas dhakensis	12	14	0	43	5.9196251308988124e-06	E
	group_10026	hypothetical protein	Aeromonas hydrophila	0	26	22	21	1.035607803582798e-05	-
	group_11145	hypothetical protein	Aeromonas hydrophila	0	26	22	21	1.035607803582798e-05	-
	group_15	hypothetical protein	Aeromonas hydrophila	0	26	22	21	1.035607803582798e-05	L
	group_1799	hypothetical protein	Aeromonas hydrophila	0	26	22	21	1.035607803582798e-05	K
	group_1854	hypothetical protein	Aeromonas hydrophila	0	26	22	21	1.035607803582798e-05	S
	group_2212	hypothetical protein	Aeromonas hydrophila	0	26	22	21	1.035607803582798e-05	T
	group_2305	Tyrosine recombinase XerC	Aeromonas hydrophila	0	26	22	21	1.035607803582798e-05	P
	group_2308	hypothetical protein	Aeromonas hydrophila	0	26	22	21	1.035607803582798e-05	EGP
	group_2686	FAD-binding protein	Aeromonas hydrophila	0	26	22	21	1.035607803582798e-05	C
	group_2820	hypothetical protein	Aeromonas hydrophila	0	26	22	21	1.035607803582798e-05	M
	group_2948	diguanylate cyclase	Aeromonas hydrophila	0	26	22	21	1.035607803582798e-05	T
	group_3135	hypothetical protein	Aeromonas hydrophila	0	26	22	21	1.035607803582798e-05	M
	group_3139	hypothetical protein	Aeromonas hydrophila	0	26	22	21	1.035607803582798e-05	S
	group_3222	hypothetical protein	Aeromonas hydrophila	0	26	22	21	1.035607803582798e-05	S
	group_4788	fimbrial biogenesis outer membrane usher protein	Aeromonas hydrophila	0	26	22	21	1.035607803582798e-05	NU
	intA_1	Prophage integrase IntA	Aeromonas hydrophila	0	26	22	21	1.035607803582798e-05	L
	group_4792	hypothetical protein	Aeromonas hydrophila	0	26	22	21	1.035607803582798e-05	K
	group_4797	hypothetical protein	Aeromonas hydrophila	0	26	22	21	1.035607803582798e-05	P
	group_4798	hypothetical protein	Aeromonas hydrophila	0	26	22	21	1.035607803582798e-05	P
	group_4799	hypothetical protein	Aeromonas hydrophila	0	26	22	21	1.035607803582798e-05	P
	group_4803	hypothetical protein	Aeromonas hydrophila	0	26	22	21	1.035607803582798e-05	S
	group_4805	hypothetical protein	Aeromonas hydrophila	0	26	22	21	1.035607803582798e-05	K
	ptsJ	Vitamin B6 salvage pathway transcriptional repressor PtsJ	Aeromonas hydrophila	0	26	22	21	1.035607803582798e-05	K
	group_4809	EamA family transporter	Aeromonas hydrophila	0	26	22	21	1.035607803582798e-05	S
	group_4811	hypothetical protein	Aeromonas hydrophila	0	26	22	21	1.035607803582798e-05	-
	group_4813	hypothetical protein	Aeromonas hydrophila	0	26	22	21	1.035607803582798e-05	S
	group_4815	hypothetical protein	Aeromonas hydrophila	0	26	22	21	1.035607803582798e-05	H
	group_4817	hypothetical protein	Aeromonas hydrophila	0	26	22	21	1.035607803582798e-05	S
	group_4819	acetolactate synthase 3 large subunit	Aeromonas hydrophila	0	26	22	21	1.035607803582798e-05	E
	group_4820	hypothetical protein	Aeromonas hydrophila	0	26	22	21	1.035607803582798e-05	E
	group_4824	hypothetical protein	Aeromonas hydrophila	0	26	22	21	1.035607803582798e-05	-
	insK	hypothetical protein	Aeromonas hydrophila	0	26	22	21	1.035607803582798e-05	L
	group_4861	hypothetical protein	Aeromonas hydrophila	0	26	22	21	1.035607803582798e-05	-
	group_4862	hypothetical protein	Aeromonas hydrophila	0	26	22	21	1.035607803582798e-05	-
	group_4866	hypothetical protein	Aeromonas hydrophila	0	26	22	21	1.035607803582798e-05	L
	group_4878	hypothetical protein	Aeromonas hydrophila	0	26	22	21	1.035607803582798e-05	KT
	group_7295	hypothetical protein	Aeromonas hydrophila	0	26	22	21	1.035607803582798e-05	C
	group_7296	fimbria/pilus periplasmic chaperone	Aeromonas hydrophila	0	26	22	21	1.035607803582798e-05	NU
	group_7298	response regulator transcription factor	Aeromonas hydrophila	0	26	22	21	1.035607803582798e-05	K
	group_7299	transporter substrate-binding domain-containing protein	Aeromonas hydrophila	0	26	22	21	1.035607803582798e-05	T
	group_7301	transporter substrate-binding domain-containing protein	Aeromonas hydrophila	0	26	22	21	1.035607803582798e-05	ET
	group_7302	transcriptional regulator	Aeromonas hydrophila	0	26	22	21	1.035607803582798e-05	S
	group_7305	hypothetical protein	Aeromonas hydrophila	0	26	22	21	1.035607803582798e-05	T
	group_7306	hypothetical protein	Aeromonas hydrophila	0	26	22	21	1.035607803582798e-05	K
	group_7308	hypothetical protein	Aeromonas hydrophila	0	26	22	21	1.035607803582798e-05	K
	group_7309	hypothetical protein	Aeromonas hydrophila	0	26	22	21	1.035607803582798e-05	K
	group_7310	hypothetical protein	Aeromonas hydrophila	0	26	22	21	1.035607803582798e-05	K
	group_7311	hypothetical protein	Aeromonas hydrophila	0	26	22	21	1.035607803582798e-05	K
	group_7313	hypothetical protein	Aeromonas hydrophila	0	26	22	21	1.035607803582798e-05	S
	group_7314	hypothetical protein	Aeromonas hydrophila	0	26	22	21	1.035607803582798e-05	S
	group_7323	alpha/beta hydrolase	Aeromonas hydrophila	0	26	22	21	1.035607803582798e-05	S
	group_7324	hypothetical protein	Aeromonas hydrophila	0	26	22	21	1.035607803582798e-05	S
	group_7325	hypothetical protein	Aeromonas hydrophila	0	26	22	21	1.035607803582798e-05	K
	group_7328	CS5 fimbrial subunit	Aeromonas hydrophila	0	26	22	21	1.035607803582798e-05	K
	group_7329	hypothetical protein	Aeromonas hydrophila	0	26	22	21	1.035607803582798e-05	K
	group_7330	hypothetical protein	Aeromonas hydrophila	0	26	22	21	1.035607803582798e-05	K
	group_7331	EAL domain-containing protein	Aeromonas hydrophila	0	26	22	21	1.035607803582798e-05	T
	bioH_1	pimeloyl-ACP methyl ester esterase BioH	Aeromonas hydrophila	0	26	22	21	1.035607803582798e-05	-
	group_7333	hypothetical protein	Aeromonas hydrophila	0	26	22	21	1.035607803582798e-05	T
	group_7334	hypothetical protein	Aeromonas hydrophila	0	26	22	21	1.035607803582798e-05	T
	group_7337	ATP-binding cassette domain-containing protein	Aeromonas hydrophila	0	26	22	21	1.035607803582798e-05	S
	group_7339	hypothetical protein	Aeromonas hydrophila	0	26	22	21	1.035607803582798e-05	S
	group_7365	hypothetical protein	Aeromonas hydrophila	0	26	22	21	1.035607803582798e-05	M
	group_7367	hypothetical protein	Aeromonas hydrophila	0	26	22	21	1.035607803582798e-05	M
	group_7370	hypothetical protein	Aeromonas hydrophila	0	26	22	21	1.035607803582798e-05	S
	group_7372	hypothetical protein	Aeromonas hydrophila	0	26	22	21	1.035607803582798e-05	T
	group_7373	B3/4 domain-containing protein	Aeromonas hydrophila	0	26	22	21	1.035607803582798e-05	S
	group_7374	4-hydroxy-tetrahydrodipicolinate synthase	Aeromonas hydrophila	0	26	22	21	1.035607803582798e-05	EM
	group_7376	hypothetical protein	Aeromonas hydrophila	0	26	22	21	1.035607803582798e-05	-
	group_7378	hypothetical protein	Aeromonas hydrophila	0	26	22	21	1.035607803582798e-05	-
	group_7380	H-NS family nucleoid-associated regulatory protein	Aeromonas hydrophila	0	26	22	21	1.035607803582798e-05	L
	group_7382	hypothetical protein	Aeromonas hydrophila	0	26	22	21	1.035607803582798e-05	L
	group_7384	hypothetical protein	Aeromonas hydrophila	0	26	22	21	1.035607803582798e-05	S
	group_7386	hypothetical protein	Aeromonas hydrophila	0	26	22	21	1.035607803582798e-05	S
	group_7388	hypothetical protein	Aeromonas hydrophila	0	26	22	21	1.035607803582798e-05	L
	group_7390	site-specific integrase	Aeromonas hydrophila	0	26	22	21	1.035607803582798e-05	L
	group_7391	hypothetical protein	Aeromonas hydrophila	0	26	22	21	1.035607803582798e-05	L
	group_7392	hypothetical protein	Aeromonas hydrophila	0	26	22	21	1.035607803582798e-05	-
	group_7393	hypothetical protein	Aeromonas hydrophila	0	26	22	21	1.035607803582798e-05	-
	group_7394	hypothetical protein	Aeromonas hydrophila	0	26	22	21	1.035607803582798e-05	-
	group_7395	hypothetical protein	Aeromonas hydrophila	0	26	22	21	1.035607803582798e-05	L
	group_7396	hypothetical protein	Aeromonas hydrophila	0	26	22	21	1.035607803582798e-05	L
	group_7397	CoA-acylating methylmalonate-semialdehyde dehydrogenase	Aeromonas hydrophila	0	26	22	21	1.035607803582798e-05	C
	group_7398	hypothetical protein	Aeromonas hydrophila	0	26	22	21	1.035607803582798e-05	K
	iolG_1	Myo-inositol 2-dehydrogenase	Aeromonas hydrophila	0	26	22	21	1.035607803582798e-05	E
	rbsB_1	ribose ABC transporter substrate-binding protein RbsB	Aeromonas hydrophila	0	26	22	21	1.035607803582798e-05	G
	rbsA_1	ribose ABC transporter ATP-binding protein RbsA	Aeromonas hydrophila	0	26	22	21	1.035607803582798e-05	P
	rbsC_1	ribose ABC transporter permease	Aeromonas hydrophila	0	26	22	21	1.035607803582798e-05	P
	iolG_2	Inositol 2-dehydrogenase/D-chiro-inositol 3-dehydrogenase	Aeromonas hydrophila	0	26	22	21	1.035607803582798e-05	S
	iolC	5-dehydro-2-deoxygluconokinase	Aeromonas hydrophila	0	26	22	21	1.035607803582798e-05	G
	iolE	Inosose dehydratase	Aeromonas hydrophila	0	26	22	21	1.035607803582798e-05	G
	iolB	5-deoxy-glucuronate isomerase	Aeromonas hydrophila	0	26	22	21	1.035607803582798e-05	G
	group_7407	hypothetical protein	Aeromonas hydrophila	0	26	22	21	1.035607803582798e-05	S
	group_7408	hypothetical protein	Aeromonas hydrophila	0	26	22	21	1.035607803582798e-05	S
	group_7409	phage portal protein	Aeromonas hydrophila	0	26	22	21	1.035607803582798e-05	S
	group_7410	hypothetical protein	Aeromonas hydrophila	0	26	22	21	1.035607803582798e-05	I
	group_7411	hypothetical protein	Aeromonas hydrophila	0	26	22	21	1.035607803582798e-05	FG
	group_7412	hypothetical protein	Aeromonas hydrophila	0	26	22	21	1.035607803582798e-05	-
	group_7413	hypothetical protein	Aeromonas hydrophila	0	26	22	21	1.035607803582798e-05	-
	group_7414	carotenoid 1,2-hydratase	Aeromonas hydrophila	0	26	22	21	1.035607803582798e-05	S
	hypF	carbamoyltransferase HypF	Aeromonas hydrophila	0	26	22	21	1.035607803582798e-05	O
	group_7416	hypothetical protein	Aeromonas hydrophila	0	26	22	21	1.035607803582798e-05	S
	group_7417	hypothetical protein	Aeromonas hydrophila	0	26	22	21	1.035607803582798e-05	S
	amoD	amonabactin biosynthesis phosphopantetheinyl transferase AmoD	Aeromonas hydrophila	0	26	22	21	1.035607803582798e-05	-
	group_7419	hypothetical protein	Aeromonas hydrophila	0	26	22	21	1.035607803582798e-05	S
	group_7420	energy transducer TonB	Aeromonas hydrophila	0	26	22	21	1.035607803582798e-05	U
	group_7421	site-specific integrase	Aeromonas hydrophila	0	26	22	21	1.035607803582798e-05	L
	group_7422	hypothetical protein	Aeromonas hydrophila	0	26	22	21	1.035607803582798e-05	-
	group_7423	hypothetical protein	Aeromonas hydrophila	0	26	22	21	1.035607803582798e-05	-
	repA	Regulatory protein RepA	Aeromonas hydrophila	0	26	22	21	1.035607803582798e-05	L
	group_7425	hypothetical protein	Aeromonas hydrophila	0	26	22	21	1.035607803582798e-05	-
	group_7426	hypothetical protein	Aeromonas hydrophila	0	26	22	21	1.035607803582798e-05	-
	group_7427	hypothetical protein	Aeromonas hydrophila	0	26	22	21	1.035607803582798e-05	-
	group_7428	hypothetical protein	Aeromonas hydrophila	0	26	22	21	1.035607803582798e-05	-
	group_7429	hypothetical protein	Aeromonas hydrophila	0	26	22	21	1.035607803582798e-05	L
	group_7430	hypothetical protein	Aeromonas hydrophila	0	26	22	21	1.035607803582798e-05	L
	group_7431	hypothetical protein	Aeromonas hydrophila	0	26	22	21	1.035607803582798e-05	L
	group_7432	hypothetical protein	Aeromonas hydrophila	0	26	22	21	1.035607803582798e-05	S
	group_7441	hypothetical protein	Aeromonas hydrophila	0	26	22	21	1.035607803582798e-05	EG
	group_7442	hypothetical protein	Aeromonas hydrophila	0	26	22	21	1.035607803582798e-05	-
	group_7443	hypothetical protein	Aeromonas hydrophila	0	26	22	21	1.035607803582798e-05	-
	group_7444	phage virion morphogenesis protein	Aeromonas hydrophila	0	26	22	21	1.035607803582798e-05	S
	group_7445	hypothetical protein	Aeromonas hydrophila	0	26	22	21	1.035607803582798e-05	S
	group_7446	AIPR family protein	Aeromonas hydrophila	0	26	22	21	1.035607803582798e-05	S
	group_7447	AIPR family protein	Aeromonas hydrophila	0	26	22	21	1.035607803582798e-05	S
	group_7448	hypothetical protein	Aeromonas hydrophila	0	26	22	21	1.035607803582798e-05	S
	group_7450	hypothetical protein	Aeromonas hydrophila	0	26	22	21	1.035607803582798e-05	M
	group_7451	hypothetical protein	Aeromonas hydrophila	0	26	22	21	1.035607803582798e-05	M
	group_7452	hypothetical protein	Aeromonas hydrophila	0	26	22	21	1.035607803582798e-05	M
	group_7453	hypothetical protein	Aeromonas hydrophila	0	26	22	21	1.035607803582798e-05	M
	group_7454	hypothetical protein	Aeromonas hydrophila	0	26	22	21	1.035607803582798e-05	M
	group_7455	hypothetical protein	Aeromonas hydrophila	0	26	22	21	1.035607803582798e-05	M
	group_7456	hypothetical protein	Aeromonas hydrophila	0	26	22	21	1.035607803582798e-05	M
	group_7457	hypothetical protein	Aeromonas hydrophila	0	26	22	21	1.035607803582798e-05	M
	group_7458	hypothetical protein	Aeromonas hydrophila	0	26	22	21	1.035607803582798e-05	M
	group_7459	hypothetical protein	Aeromonas hydrophila	0	26	22	21	1.035607803582798e-05	M
	group_7460	hypothetical protein	Aeromonas hydrophila	0	26	22	21	1.035607803582798e-05	L
	group_7461	hypothetical protein	Aeromonas hydrophila	0	26	22	21	1.035607803582798e-05	L
	group_7462	hypothetical protein	Aeromonas hydrophila	0	26	22	21	1.035607803582798e-05	L
	group_7463	hypothetical protein	Aeromonas hydrophila	0	26	22	21	1.035607803582798e-05	L
	group_7464	hypothetical protein	Aeromonas hydrophila	0	26	22	21	1.035607803582798e-05	L
	group_7465	hypothetical protein	Aeromonas hydrophila	0	26	22	21	1.035607803582798e-05	L
	group_7466	hypothetical protein	Aeromonas hydrophila	0	26	22	21	1.035607803582798e-05	L
	group_7467	hypothetical protein	Aeromonas hydrophila	0	26	22	21	1.035607803582798e-05	L
	group_7468	hypothetical protein	Aeromonas hydrophila	0	26	22	21	1.035607803582798e-05	L
	group_7469	hypothetical protein	Aeromonas hydrophila	0	26	22	21	1.035607803582798e-05	L
	group_7470	hypothetical protein	Aeromonas hydrophila	0	26	22	21	1.035607803582798e-05	S
	group_7471	hypothetical protein	Aeromonas hydrophila	0	26	22	21	1.035607803582798e-05	L
	group_7472	hypothetical protein	Aeromonas hydrophila	0	26	22	21	1.035607803582798e-05	L
	group_7473	hypothetical protein	Aeromonas hydrophila	0	26	22	21	1.035607803582798e-05	L
	group_7512	hypothetical protein	Aeromonas hydrophila	0	26	22	21	1.035607803582798e-05	M
	group_7513	permease	Aeromonas hydrophila	0	26	22	21	1.035607803582798e-05	S
	def_1	peptide deformylase	Aeromonas hydrophila	0	26	22	21	1.035607803582798e-05	-
	rlpA	Endolytic peptidoglycan transglycosylase RlpA	Aeromonas hydrophila	0	26	22	21	1.035607803582798e-05	M
	group_7516	hypothetical protein	Aeromonas hydrophila	0	26	22	21	1.035607803582798e-05	S
	group_7517	DsbE family thiol:disulfide interchange protein	Aeromonas hydrophila	0	26	22	21	1.035607803582798e-05	CO
	group_7518	hypothetical protein	Aeromonas hydrophila	0	26	22	21	1.035607803582798e-05	S
	group_7519	hypothetical protein	Aeromonas hydrophila	0	26	22	21	1.035607803582798e-05	-
	group_7520	hypothetical protein	Aeromonas hydrophila	0	26	22	21	1.035607803582798e-05	T
	group_7521	4a-hydroxytetrahydrobiopterin dehydratase	Aeromonas hydrophila	0	26	22	21	1.035607803582798e-05	T
	group_7522	glycoside hydrolase family 19 protein	Aeromonas hydrophila	0	26	22	21	1.035607803582798e-05	G
	group_7525	hypothetical protein	Aeromonas hydrophila	0	26	22	21	1.035607803582798e-05	S
	group_7527	IS3 family transposase ISAs33	Aeromonas hydrophila	0	26	22	21	1.035607803582798e-05	L
	flaB_2	flagellin B	Aeromonas hydrophila	0	26	22	21	1.035607803582798e-05	-
	flaB_3	flagellin B	Aeromonas hydrophila	0	26	22	21	1.035607803582798e-05	-
	group_7530	M20 family metallo-hydrolase	Aeromonas hydrophila	0	26	22	21	1.035607803582798e-05	S
	group_7535	sulfurtransferase TusA family protein	Aeromonas hydrophila	0	26	22	21	1.035607803582798e-05	O
	group_7536	hypothetical protein	Aeromonas hydrophila	0	26	22	21	1.035607803582798e-05	-
	group_7544	hypothetical protein	Aeromonas hydrophila	0	26	22	21	1.035607803582798e-05	-
	group_7545	hypothetical protein	Aeromonas hydrophila	0	26	22	21	1.035607803582798e-05	-
	group_7546	hypothetical protein	Aeromonas hydrophila	0	26	22	21	1.035607803582798e-05	S
	group_7548	hypothetical protein	Aeromonas hydrophila	0	26	22	21	1.035607803582798e-05	-
	group_7549	hypothetical protein	Aeromonas hydrophila	0	26	22	21	1.035607803582798e-05	S
	group_7550	hypothetical protein	Aeromonas hydrophila	0	26	22	21	1.035607803582798e-05	P
	group_7551	hypothetical protein	Aeromonas hydrophila	0	26	22	21	1.035607803582798e-05	-
	group_7552	hypothetical protein	Aeromonas hydrophila	0	26	22	21	1.035607803582798e-05	L
	group_7553	XRE family transcriptional regulator	Aeromonas hydrophila	0	26	22	21	1.035607803582798e-05	K
	group_7554	hypothetical protein	Aeromonas hydrophila	0	26	22	21	1.035607803582798e-05	V
	group_7555	GNAT family N-acetyltransferase	Aeromonas hydrophila	0	26	22	21	1.035607803582798e-05	K
	group_7557	GNAT family N-acetyltransferase	Aeromonas hydrophila	0	26	22	21	1.035607803582798e-05	J
	group_7558	glutathione S-transferase family protein	Aeromonas hydrophila	0	26	22	21	1.035607803582798e-05	O
	group_7559	flagellar hook-length control protein FliK	Aeromonas hydrophila	0	26	22	21	1.035607803582798e-05	N
	group_7571	hypothetical protein	Aeromonas hydrophila	0	26	22	21	1.035607803582798e-05	L
	group_7572	hypothetical protein	Aeromonas hydrophila	0	26	22	21	1.035607803582798e-05	S
	group_7573	type VI secretion system PAAR protein	Aeromonas hydrophila	0	26	22	21	1.035607803582798e-05	T
	group_7576	hypothetical protein	Aeromonas hydrophila	0	26	22	21	1.035607803582798e-05	P
	group_7619	N-acetylglucosamine-6-phosphate deacetylase	Aeromonas hydrophila	0	26	22	21	1.035607803582798e-05	G
	group_7620	hypothetical protein	Aeromonas hydrophila	0	26	22	21	1.035607803582798e-05	-
	group_7621	FAD-binding oxidoreductase	Aeromonas hydrophila	0	26	22	21	1.035607803582798e-05	E
	group_7622	membrane protein	Aeromonas hydrophila	0	26	22	21	1.035607803582798e-05	S
	group_7623	helix-turn-helix domain-containing protein	Aeromonas hydrophila	0	26	22	21	1.035607803582798e-05	S
	group_7624	fimbrial protein	Aeromonas hydrophila	0	26	22	21	1.035607803582798e-05	NU
	group_7625	lipase secretion chaperone	Aeromonas hydrophila	0	26	22	21	1.035607803582798e-05	O
	group_7627	GNAT family N-acetyltransferase	Aeromonas hydrophila	0	26	22	21	1.035607803582798e-05	J
	group_7628	hypothetical protein	Aeromonas hydrophila	0	26	22	21	1.035607803582798e-05	L
	group_7629	hypothetical protein	Aeromonas hydrophila	0	26	22	21	1.035607803582798e-05	L
	group_7630	hypothetical protein	Aeromonas hydrophila	0	26	22	21	1.035607803582798e-05	L
	group_7631	hypothetical protein	Aeromonas hydrophila	0	26	22	21	1.035607803582798e-05	L
	group_7632	hypothetical protein	Aeromonas hydrophila	0	26	22	21	1.035607803582798e-05	K
	group_7633	putative protein	Aeromonas hydrophila	0	26	22	21	1.035607803582798e-05	S
	group_7634	hypothetical protein	Aeromonas hydrophila	0	26	22	21	1.035607803582798e-05	NU
	group_7635	OmpA family protein	Aeromonas hydrophila	0	26	22	21	1.035607803582798e-05	M
	group_7636	fimbria/pilus outer membrane usher protein	Aeromonas hydrophila	0	26	22	21	1.035607803582798e-05	NU
	group_7637	fimbria/pilus periplasmic chaperone	Aeromonas hydrophila	0	26	22	21	1.035607803582798e-05	M
	smfA	Fimbria A protein	Aeromonas hydrophila	0	26	22	21	1.035607803582798e-05	NU
	group_7639	hypothetical protein	Aeromonas hydrophila	0	26	22	21	1.035607803582798e-05	L
	mrpA_2	Major MR/P fimbria protein	Aeromonas hydrophila	0	26	22	21	1.035607803582798e-05	NU
	group_7641	hypothetical protein	Aeromonas hydrophila	0	26	22	21	1.035607803582798e-05	K
	group_7642	hypothetical protein	Aeromonas hydrophila	0	26	22	21	1.035607803582798e-05	K
	inlH	Internalin H	Aeromonas hydrophila	0	26	22	21	1.035607803582798e-05	J
	group_7644	MSHA biogenesis protein MshQ	Aeromonas hydrophila	0	26	22	21	1.035607803582798e-05	U
	mshO	MSHA fimbrial biogenesis protein MshO	Aeromonas hydrophila	0	26	22	21	1.035607803582798e-05	NU
	group_7646	hypothetical protein	Aeromonas hydrophila	0	26	22	21	1.035607803582798e-05	U
	group_7647	hypothetical protein	Aeromonas hydrophila	0	26	22	21	1.035607803582798e-05	U
	group_7649	hypothetical protein	Aeromonas hydrophila	0	26	22	21	1.035607803582798e-05	U
	group_7650	transcriptional regulator EbgR	Aeromonas hydrophila	0	26	22	21	1.035607803582798e-05	K
	group_7651	hypothetical protein	Aeromonas hydrophila	0	26	22	21	1.035607803582798e-05	K
	group_7652	AAA family ATPase	Aeromonas hydrophila	0	26	22	21	1.035607803582798e-05	S
	group_1060	hypothetical protein	Aeromonas hydrophila	0	26	21	22	2.5956317858830833e-05	-
	group_2208	VF530 family protein	Aeromonas hydrophila	0	26	21	22	2.5956317858830833e-05	S
	group_2992	methyl-accepting chemotaxis protein	Aeromonas hydrophila	0	26	21	22	2.5956317858830833e-05	NT
	group_404	lipase secretion chaperone	Aeromonas hydrophila	0	26	21	22	2.5956317858830833e-05	O
	group_4624	sulfurtransferase TusA family protein	Aeromonas hydrophila	0	26	21	22	2.5956317858830833e-05	O
[truncated: 434 more rows]

## Sheet: Table S2
	Table S2. Number of Insertion Sequences (ISs) and distributionof IS families detected in the genomes of Aeromonas dhakensis and Aeromonas hydrophila recovered from various aquatic sources.
	Isolate	Species	Country	Host	No. IS	IS1	IS110	IS1182	IS1202	IS1380	IS1595	IS1634	IS21	IS256	IS3	IS30	IS4	IS481	IS5	IS6	IS630	IS66	IS91	ISAs1	ISCR	ISL3	ISNCY	Tn3
	Aer_On24M	Aeromonas dhakensis	Brazil	Oreochromis niloticus	40	Absent	Absent	Absent	Absent	Absent	Absent	Present	Present	Present	Present	Absent	Absent	Present	Present	Absent	Present	Present	Absent	Present	Absent	Absent	Absent	Present
	Aer_OnIF1	Aeromonas dhakensis	Brazil	Oreochromis niloticus	12	Absent	Absent	Absent	Absent	Absent	Absent	Absent	Present	Absent	Present	Absent	Absent	Present	Absent	Absent	Absent	Present	Absent	Absent	Absent	Absent	Absent	Present
	Aer_Pi12.1HTAS	Aeromonas dhakensis	Brazil	Phractocephalus hemioliopterus	85	Absent	Present	Absent	Absent	Absent	Present	Absent	Present	Absent	Present	Absent	Present	Present	Present	Absent	Present	Present	Absent	Present	Absent	Absent	Absent	Present
	202108B1	Aeromonas dhakensis	China	Ancherythroculter nigrocauda	85	Absent	Present	Absent	Absent	Absent	Present	Absent	Present	Present	Present	Absent	Absent	Present	Present	Absent	Absent	Present	Absent	Present	Absent	Absent	Absent	Present
	202108C2	Aeromonas dhakensis	China	Ctenopharyngodon idella	95	Absent	Absent	Absent	Absent	Absent	Present	Present	Absent	Present	Present	Absent	Absent	Present	Present	Absent	Present	Present	Absent	Present	Absent	Absent	Absent	Present
	b2-100	Aeromonas dhakensis	China	Danio rerio	28	Absent	Absent	Absent	Absent	Absent	Present	Absent	Absent	Absent	Present	Absent	Absent	Present	Present	Absent	Present	Present	Absent	Present	Absent	Present	Absent	Present
	AD-92HK1	Aeromonas dhakensis	Indonesia	Oreochromis niloticus	10	Absent	Absent	Absent	Absent	Absent	Absent	Absent	Absent	Absent	Present	Absent	Absent	Present	Absent	Absent	Absent	Present	Absent	Absent	Absent	Absent	Absent	Present
	AD-69	Aeromonas dhakensis	Philippines	Oreochromis niloticus	8	Absent	Absent	Absent	Absent	Absent	Present	Absent	Absent	Absent	Absent	Absent	Absent	Present	Absent	Absent	Absent	Present	Absent	Absent	Absent	Absent	Absent	Present
	VA54	Aeromonas dhakensis	Vietnam	Anabas testudineus	91	Absent	Present	Absent	Absent	Absent	Present	Absent	Present	Absent	Present	Present	Present	Present	Present	Present	Absent	Present	Absent	Present	Present	Absent	Absent	Present
	AD-VN1	Aeromonas dhakensis	Vietnam	Channa striata	73	Absent	Present	Absent	Absent	Absent	Present	Absent	Present	Present	Present	Absent	Absent	Present	Present	Present	Present	Present	Absent	Present	Present	Absent	Absent	Present
	AD-VN2	Aeromonas dhakensis	Vietnam	Channa striata	73	Absent	Present	Absent	Absent	Absent	Present	Absent	Present	Present	Present	Absent	Absent	Present	Present	Present	Present	Present	Absent	Present	Present	Absent	Absent	Present
	VA6	Aeromonas dhakensis	Vietnam	Mastacembelus	87	Absent	Present	Absent	Absent	Absent	Absent	Absent	Present	Absent	Present	Present	Absent	Present	Present	Present	Absent	Present	Absent	Present	Present	Absent	Absent	Present
	AD-1	Aeromonas dhakensis	Vietnam	Pangasianodon hypophthalmus	65	Absent	Absent	Absent	Absent	Absent	Present	Absent	Present	Present	Present	Absent	Absent	Present	Present	Absent	Absent	Present	Absent	Present	Absent	Absent	Absent	Present
	AD-27	Aeromonas dhakensis	Vietnam	Pangasianodon hypophthalmus	72	Absent	Present	Absent	Absent	Absent	Present	Absent	Present	Present	Present	Absent	Absent	Present	Present	Present	Absent	Present	Absent	Present	Present	Absent	Absent	Present
	AD-9	Aeromonas dhakensis	Vietnam	Pangasianodon hypophthalmus	87	Absent	Present	Absent	Present	Absent	Present	Absent	Present	Present	Present	Absent	Absent	Present	Present	Present	Absent	Present	Absent	Present	Present	Absent	Absent	Present
	TN10	Aeromonas dhakensis	Vietnam	Pangasianodon hypophthalmus	49	Absent	Absent	Absent	Absent	Absent	Present	Absent	Present	Absent	Present	Absent	Absent	Present	Present	Present	Absent	Present	Absent	Present	Absent	Absent	Absent	Present
	TN11	Aeromonas dhakensis	Vietnam	Pangasianodon hypophthalmus	49	Absent	Absent	Absent	Absent	Absent	Present	Absent	Present	Absent	Present	Absent	Absent	Present	Present	Present	Absent	Present	Absent	Present	Absent	Absent	Absent	Present
	TN14	Aeromonas dhakensis	Vietnam	Pangasianodon hypophthalmus	49	Absent	Absent	Absent	Absent	Absent	Present	Absent	Present	Absent	Present	Absent	Absent	Present	Present	Present	Absent	Present	Absent	Present	Absent	Absent	Absent	Present
	TN3	Aeromonas dhakensis	Vietnam	Pangasianodon hypophthalmus	49	Absent	Absent	Absent	Absent	Absent	Present	Absent	Present	Absent	Present	Absent	Absent	Present	Present	Present	Absent	Present	Absent	Present	Absent	Absent	Absent	Present
	TN4	Aeromonas dhakensis	Vietnam	Pangasianodon hypophthalmus	49	Absent	Absent	Absent	Absent	Absent	Present	Absent	Present	Absent	Present	Absent	Absent	Present	Present	Present	Absent	Present	Absent	Present	Absent	Absent	Absent	Present
	TN45	Aeromonas dhakensis	Vietnam	Pangasianodon hypophthalmus	49	Absent	Absent	Absent	Absent	Absent	Present	Absent	Present	Absent	Present	Absent	Absent	Present	Present	Present	Absent	Present	Absent	Present	Absent	Absent	Absent	Present
	TN49	Aeromonas dhakensis	Vietnam	Pangasianodon hypophthalmus	49	Absent	Absent	Absent	Absent	Absent	Present	Absent	Present	Absent	Present	Absent	Absent	Present	Present	Present	Absent	Present	Absent	Present	Absent	Absent	Absent	Present
	TN5	Aeromonas dhakensis	Vietnam	Pangasianodon hypophthalmus	49	Absent	Absent	Absent	Absent	Absent	Present	Absent	Present	Absent	Present	Absent	Absent	Present	Present	Present	Absent	Present	Absent	Present	Absent	Absent	Absent	Present
	TN50	Aeromonas dhakensis	Vietnam	Pangasianodon hypophthalmus	49	Absent	Absent	Absent	Absent	Absent	Present	Absent	Present	Absent	Present	Absent	Absent	Present	Present	Present	Absent	Present	Absent	Present	Absent	Absent	Absent	Present
	TN59	Aeromonas dhakensis	Vietnam	Pangasianodon hypophthalmus	49	Absent	Absent	Absent	Absent	Absent	Present	Absent	Present	Absent	Present	Absent	Absent	Present	Present	Present	Absent	Present	Absent	Present	Absent	Absent	Absent	Present
	VA84	Aeromonas dhakensis	Vietnam	Pangasius bocourti	91	Absent	Present	Absent	Absent	Absent	Present	Absent	Present	Absent	Present	Present	Present	Present	Present	Present	Absent	Present	Absent	Present	Present	Absent	Absent	Present
	T4	Aeromonas hydrophila	Bangladesh	Labeo rohita	52	Absent	Absent	Absent	Absent	Absent	Present	Absent	Present	Absent	Present	Absent	Absent	Absent	Present	Absent	Absent	Present	Absent	Absent	Absent	Absent	Absent	Present
	Aer_Brac14A	Aeromonas hydrophila	Brazil	Dendrocephalus brasiliensis	14	Absent	Absent	Absent	Absent	Absent	Absent	Absent	Absent	Absent	Present	Absent	Absent	Present	Present	Absent	Absent	Present	Absent	Present	Absent	Absent	Absent	Present
	Aer_Brac66	Aeromonas hydrophila	Brazil	Dendrocephalus brasiliensis	14	Absent	Absent	Absent	Absent	Absent	Absent	Absent	Absent	Absent	Present	Absent	Absent	Present	Present	Absent	Absent	Present	Absent	Present	Absent	Absent	Absent	Present
	Brac6	Aeromonas hydrophila	Brazil	Dendrocephalus brasiliensis	14	Absent	Absent	Absent	Absent	Absent	Absent	Absent	Absent	Absent	Present	Absent	Absent	Present	Present	Absent	Absent	Present	Absent	Present	Absent	Absent	Absent	Present
	Aer_LaG33	Aeromonas hydrophila	Brazil	Lophiosilurus alexandri	14	Absent	Absent	Absent	Absent	Absent	Absent	Absent	Absent	Absent	Present	Absent	Absent	Present	Present	Absent	Absent	Present	Absent	Present	Absent	Absent	Absent	Present
	Aer_LaG34	Aeromonas hydrophila	Brazil	Lophiosilurus alexandri	14	Absent	Absent	Absent	Absent	Absent	Absent	Absent	Absent	Absent	Present	Absent	Absent	Present	Present	Absent	Absent	Present	Absent	Present	Absent	Absent	Absent	Present
	Aer_OnP2.2	Aeromonas hydrophila	Brazil	Oreochromis niloticus	14	Absent	Absent	Absent	Absent	Absent	Absent	Absent	Absent	Absent	Present	Absent	Absent	Present	Present	Absent	Absent	Present	Absent	Present	Absent	Absent	Absent	Present
	Aer_OnP4.2	Aeromonas hydrophila	Brazil	Oreochromis niloticus	14	Absent	Absent	Absent	Absent	Absent	Absent	Absent	Absent	Absent	Present	Absent	Absent	Present	Present	Absent	Absent	Present	Absent	Present	Absent	Absent	Absent	Present
	OnP3.1	Aeromonas hydrophila	Brazil	Oreochromis niloticus	14	Absent	Absent	Absent	Absent	Absent	Absent	Absent	Absent	Absent	Present	Absent	Absent	Present	Present	Absent	Absent	Present	Absent	Present	Absent	Absent	Absent	Present
	Aer_Pi25.1HTAS	Aeromonas hydrophila	Brazil	Phractocephalus hemioliopterus	11	Absent	Absent	Absent	Absent	Absent	Present	Absent	Absent	Absent	Present	Absent	Absent	Absent	Present	Absent	Absent	Present	Present	Present	Absent	Absent	Absent	Present
	516 (Sample ID B3)	Aeromonas hydrophila	China	Aquatic Animal	102	Absent	Present	Absent	Absent	Absent	Present	Absent	Present	Absent	Present	Absent	Present	Present	Present	Present	Present	Present	Present	Present	Absent	Absent	Absent	Present
	516 (Sample ID HG13)	Aeromonas hydrophila	China	Aquatic Animal	115	Absent	Present	Absent	Absent	Absent	Present	Absent	Present	Absent	Present	Absent	Present	Present	Present	Present	Present	Present	Present	Present	Absent	Absent	Absent	Present
	J-1	Aeromonas hydrophila	China	Carassius carassius	98	Absent	Absent	Absent	Absent	Absent	Present	Absent	Absent	Present	Present	Absent	Absent	Present	Present	Absent	Absent	Present	Absent	Present	Absent	Absent	Absent	Present
	JBN2301	Aeromonas hydrophila	China	Carassius carassius	100	Absent	Absent	Absent	Absent	Absent	Present	Absent	Present	Present	Present	Absent	Absent	Present	Present	Absent	Absent	Present	Absent	Present	Absent	Absent	Absent	Present
	NJ-35	Aeromonas hydrophila	China	Carassius carassius	109	Absent	Present	Absent	Absent	Absent	Present	Absent	Absent	Present	Present	Present	Absent	Present	Present	Absent	Absent	Present	Absent	Present	Absent	Absent	Absent	Present
	ZYAH72	Aeromonas hydrophila	China	Carassius carassius	97	Absent	Absent	Absent	Absent	Absent	Present	Absent	Absent	Present	Present	Absent	Absent	Present	Present	Absent	Absent	Present	Absent	Present	Absent	Absent	Absent	Present
	AH10	Aeromonas hydrophila	China	Ctenopharyngodon idella	69	Absent	Present	Absent	Absent	Absent	Present	Absent	Absent	Absent	Present	Absent	Absent	Present	Present	Absent	Absent	Present	Absent	Present	Absent	Absent	Absent	Present
	D4	Aeromonas hydrophila	China	Fish	111	Absent	Absent	Absent	Absent	Absent	Present	Absent	Present	Present	Present	Absent	Absent	Present	Present	Absent	Absent	Present	Absent	Present	Absent	Absent	Absent	Present
	AH230115	Aeromonas hydrophila	China	Hypophthalmichthys nobilis	88	Present	Present	Absent	Absent	Absent	Present	Absent	Present	Present	Present	Absent	Absent	Present	Present	Absent	Present	Present	Absent	Present	Absent	Absent	Absent	Present
	Ah27	Aeromonas hydrophila	China	Ictalurus punctatus	97	Absent	Absent	Absent	Absent	Absent	Present	Absent	Absent	Present	Present	Absent	Absent	Present	Present	Absent	Absent	Present	Absent	Present	Absent	Absent	Absent	Present
	HX-3	Aeromonas hydrophila	China	Larimichthys crocea	113	Absent	Present	Absent	Present	Absent	Present	Absent	Present	Absent	Present	Absent	Absent	Present	Present	Absent	Present	Present	Absent	Present	Absent	Absent	Absent	Present
	LHW39	Aeromonas hydrophila	China	Megalobrama amblycephala	100	Absent	Absent	Absent	Absent	Absent	Present	Absent	Present	Present	Present	Absent	Absent	Present	Present	Absent	Absent	Present	Absent	Present	Absent	Absent	Absent	Present
	MaAh001	Aeromonas hydrophila	China	Monopterus albus	71	Absent	Present	Absent	Absent	Absent	Present	Absent	Present	Present	Present	Absent	Present	Present	Present	Absent	Present	Present	Absent	Present	Absent	Absent	Absent	Present
	GYK1	Aeromonas hydrophila	China	Siniperca chuatsi	97	Absent	Absent	Absent	Absent	Absent	Present	Absent	Present	Present	Present	Absent	Absent	Present	Present	Absent	Absent	Present	Absent	Present	Absent	Absent	Absent	Present
	AC185	Aeromonas hydrophila	South Korea	Anguilla rostrata	68	Absent	Absent	Present	Absent	Present	Present	Absent	Present	Absent	Present	Present	Absent	Absent	Absent	Present	Present	Present	Present	Absent	Absent	Absent	Absent	Present
	AC133	Aeromonas hydrophila	South Korea	Carassius carassius	98	Absent	Absent	Absent	Absent	Absent	Present	Absent	Absent	Present	Present	Absent	Absent	Present	Present	Absent	Absent	Present	Absent	Present	Absent	Absent	Absent	Present
	LP0103	Aeromonas hydrophila	Taiwan	Hypostomus plecostomus	97	Absent	Present	Absent	Present	Absent	Present	Absent	Present	Present	Present	Present	Absent	Present	Present	Absent	Present	Present	Present	Present	Absent	Absent	Absent	Present
	AL06-06	Aeromonas hydrophila	USA	Carassius auratus	53	Absent	Absent	Absent	Absent	Present	Present	Absent	Absent	Absent	Present	Absent	Absent	Present	Absent	Present	Absent	Present	Present	Absent	Absent	Absent	Absent	Present
	PC-104A	Aeromonas hydrophila	USA	Catfish	97	Absent	Absent	Absent	Absent	Absent	Present	Absent	Absent	Present	Present	Absent	Absent	Present	Present	Absent	Absent	Present	Absent	Present	Absent	Absent	Absent	Present
	3019	Aeromonas hydrophila	USA	Fish	122	Absent	Present	Absent	Absent	Absent	Present	Absent	Present	Absent	Present	Present	Present	Present	Present	Absent	Absent	Present	Present	Present	Absent	Present	Absent	Present
	AL09-71	Aeromonas hydrophila	USA	Ictalurus punctatus	97	Absent	Absent	Absent	Absent	Absent	Present	Absent	Absent	Present	Present	Absent	Absent	Present	Present	Absent	Absent	Present	Absent	Present	Absent	Absent	Absent	Present
	ML09-119	Aeromonas hydrophila	USA	Ictalurus punctatus	97	Absent	Absent	Absent	Absent	Absent	Present	Absent	Absent	Present	Present	Absent	Absent	Present	Present	Absent	Absent	Present	Absent	Present	Absent	Absent	Absent	Present
	AG-2013-AG1	Aeromonas hydrophila	Vietnam	Catfish	98	Absent	Absent	Absent	Absent	Absent	Present	Absent	Absent	Present	Present	Absent	Absent	Present	Present	Absent	Absent	Present	Absent	Present	Absent	Absent	Absent	Present
	AH-12	Aeromonas hydrophila	Vietnam	Pangasianodon hypopthalmus	115	Absent	Absent	Absent	Absent	Absent	Present	Absent	Present	Present	Present	Absent	Absent	Present	Present	Absent	Absent	Present	Absent	Present	Absent	Absent	Present	Present
	AH-32	Aeromonas hydrophila	Vietnam	Pangasianodon hypopthalmus	115	Absent	Absent	Absent	Absent	Absent	Present	Absent	Present	Present	Present	Absent	Absent	Present	Present	Absent	Absent	Present	Absent	Present	Absent	Absent	Present	Present
	AH-34	Aeromonas hydrophila	Vietnam	Pangasianodon hypopthalmus	115	Absent	Absent	Absent	Absent	Absent	Present	Absent	Present	Present	Present	Absent	Absent	Present	Present	Absent	Absent	Present	Absent	Present	Absent	Absent	Present	Present
	AH-40	Aeromonas hydrophila	Vietnam	Pangasianodon hypopthalmus	54	Absent	Present	Absent	Absent	Absent	Present	Absent	Absent	Absent	Present	Absent	Present	Present	Present	Absent	Present	Present	Absent	Present	Absent	Absent	Absent	Present
	AH-7	Aeromonas hydrophila	Vietnam	Pangasianodon hypopthalmus	115	Absent	Absent	Absent	Absent	Absent	Present	Absent	Present	Present	Present	Absent	Absent	Present	Present	Absent	Absent	Present	Absent	Present	Absent	Absent	Present	Present
	TN1	Aeromonas hydrophila	Vietnam	Pangasianodon hypopthalmus	98	Absent	Absent	Absent	Absent	Absent	Present	Absent	Absent	Present	Present	Absent	Absent	Present	Present	Absent	Absent	Present	Absent	Present	Absent	Absent	Absent	Present
	TN22	Aeromonas hydrophila	Vietnam	Pangasianodon hypopthalmus	114	Absent	Absent	Absent	Absent	Absent	Present	Absent	Present	Present	Present	Absent	Absent	Present	Present	Absent	Absent	Present	Absent	Present	Absent	Absent	Present	Present
	TN27	Aeromonas hydrophila	Vietnam	Pangasianodon hypopthalmus	111	Absent	Absent	Absent	Absent	Absent	Present	Absent	Present	Absent	Present	Absent	Absent	Present	Present	Absent	Absent	Present	Absent	Present	Absent	Absent	Present	Present
	TN42	Aeromonas hydrophila	Vietnam	Pangasianodon hypopthalmus	111	Absent	Absent	Absent	Absent	Absent	Present	Absent	Present	Absent	Present	Absent	Absent	Present	Present	Absent	Absent	Present	Absent	Present	Absent	Absent	Present	Present
	TN46	Aeromonas hydrophila	Vietnam	Pangasianodon hypopthalmus	111	Absent	Absent	Absent	Absent	Absent	Present	Absent	Present	Absent	Present	Absent	Absent	Present	Present	Absent	Absent	Present	Absent	Present	Absent	Absent	Present	Present

## Sheet: Table S3
	Table S3. Number and distribution of genomic islands (GI) detected in Aeromonas dhakensis recovered from various aquatic sources.
	Isolate	Country	Host	No. GIs	GI	1	2	3	4	5	6	7	8	9	10	11	12	13	14	15	16	17	18	19	20	21	22	23	24	25	26	27	28	29	30	31	32	33	34	35	36	37	38	39	40	41	42	43	44
					Av. Size (Kb)	11.3032	23.35	54.1335	14.7011	33.3144	12.8534	14.4074	13.1622	9.65976	19.7934	8.741	35.8936	8.94647	21.0574	19.2486	8.575	12.165	8.75325	22.9753	14.5307	10.712	20.3898	9.754	19.589	16.049	14.9075	28.499	14.756	15.011	10.883	11.096	14.1165	34.876	31.899	54.263	33.31	18.128	16.157	21.278	19.377	26.297	10.883	9.584	12.799
	Aer_On24M	Brazil	Oreochromis niloticus	9		Present	Absent	Absent	Absent	Absent	Absent	Absent	Absent	Absent	Absent	Absent	Absent	Absent	Absent	Absent	Absent	Absent	Absent	Absent	Absent	Absent	Absent	Absent	Present	Absent	Absent	Absent	Absent	Absent	Absent	Absent	Absent	Absent	Absent	Absent	Absent	Absent	Absent	Absent	Absent	Absent	Absent	Absent	Absent
	Aer_OnIF1	Brazil	Oreochromis niloticus	3		Present	Absent	Absent	Absent	Absent	Absent	Absent	Absent	Absent	Absent	Absent	Absent	Absent	Absent	Absent	Absent	Absent	Absent	Absent	Absent	Absent	Absent	Absent	Absent	Absent	Absent	Absent	Absent	Absent	Absent	Absent	Absent	Absent	Absent	Absent	Absent	Absent	Absent	Absent	Absent	Absent	Absent	Absent	Absent
	Aer_Pi12.1HTAS	Brazil	Phractocephalus hemioliopterus	9		Present	Absent	Absent	Absent	Absent	Absent	Absent	Absent	Absent	Absent	Absent	Absent	Absent	Absent	Absent	Absent	Absent	Absent	Absent	Absent	Absent	Absent	Absent	Absent	Absent	Absent	Absent	Absent	Absent	Absent	Absent	Absent	Absent	Absent	Absent	Absent	Absent	Absent	Absent	Absent	Absent	Absent	Absent	Absent
	202108B1	China	Ancherythroculter nigrocauda	19		Present	Present	Present	Present	Present	Present	Present	Present	Present	Present	Present	Present	Present	Absent	Present	Present	Absent	Absent	Absent	Absent	Absent	Absent	Present	Absent	Absent	Present	Absent	Absent	Absent	Absent	Absent	Absent	Absent	Absent	Absent	Absent	Absent	Absent	Absent	Absent	Absent	Absent	Absent	Absent
	202108C2	China	Ctenopharyngodon idella	19		Present	Present	Present	Present	Present	Present	Present	Present	Present	Present	Present	Present	Present	Absent	Present	Absent	Absent	Absent	Absent	Absent	Absent	Present	Absent	Absent	Absent	Present	Absent	Absent	Absent	Absent	Absent	Absent	Absent	Absent	Absent	Absent	Absent	Absent	Absent	Absent	Absent	Absent	Absent	Absent
	b2-100	China	Danio rerio	12		Present	Absent	Absent	Absent	Absent	Absent	Absent	Absent	Absent	Absent	Absent	Absent	Absent	Absent	Absent	Absent	Absent	Absent	Absent	Absent	Present	Absent	Absent	Absent	Absent	Absent	Absent	Absent	Absent	Absent	Absent	Absent	Absent	Absent	Absent	Absent	Absent	Absent	Absent	Absent	Absent	Absent	Absent	Absent
	AD-92HK1	Indonesia	Oreochromis niloticus	11		Present	Absent	Absent	Absent	Absent	Absent	Absent	Absent	Absent	Absent	Absent	Absent	Absent	Absent	Absent	Absent	Absent	Absent	Absent	Absent	Present	Absent	Absent	Present	Absent	Absent	Absent	Absent	Absent	Absent	Absent	Absent	Absent	Absent	Absent	Absent	Absent	Absent	Absent	Absent	Absent	Absent	Absent	Absent
	AD-69	Philippines	Oreochromis niloticus	18		Present	Absent	Absent	Absent	Absent	Absent	Absent	Absent	Absent	Absent	Absent	Absent	Absent	Absent	Absent	Absent	Absent	Absent	Absent	Present	Present	Absent	Absent	Absent	Absent	Absent	Absent	Absent	Absent	Absent	Absent	Absent	Absent	Absent	Absent	Absent	Absent	Present	Present	Present	Present	Present	Present	Present
	VA54	Vietnam	Anabas testudineus	10		Present	Absent	Absent	Absent	Absent	Absent	Absent	Absent	Absent	Absent	Absent	Absent	Absent	Present	Absent	Absent	Absent	Absent	Absent	Present	Absent	Absent	Absent	Absent	Absent	Absent	Present	Present	Present	Present	Present	Present	Present	Absent	Absent	Absent	Absent	Absent	Absent	Absent	Absent	Absent	Absent	Absent
	AD-VN1	Vietnam	Channa striata	19		Present	Present	Present	Present	Present	Present	Present	Present	Present	Present	Present	Present	Present	Present	Present	Present	Present	Present	Absent	Absent	Absent	Present	Absent	Absent	Absent	Absent	Absent	Absent	Absent	Absent	Absent	Absent	Absent	Absent	Absent	Absent	Absent	Absent	Absent	Absent	Absent	Absent	Absent	Absent
	AD-VN2	Vietnam	Channa striata	19		Present	Present	Present	Present	Present	Present	Present	Present	Present	Present	Present	Present	Present	Present	Present	Present	Present	Present	Absent	Absent	Absent	Present	Absent	Absent	Absent	Absent	Absent	Absent	Absent	Absent	Absent	Absent	Absent	Absent	Absent	Absent	Absent	Absent	Absent	Absent	Absent	Absent	Absent	Absent
	VA6	Vietnam	Mastacembelus	10		Present	Absent	Absent	Absent	Absent	Absent	Absent	Absent	Absent	Absent	Absent	Absent	Absent	Present	Absent	Absent	Absent	Absent	Absent	Absent	Absent	Absent	Absent	Absent	Absent	Absent	Absent	Absent	Absent	Absent	Absent	Absent	Absent	Absent	Absent	Absent	Absent	Absent	Absent	Absent	Absent	Absent	Absent	Absent
	AD-1	Vietnam	Pangasianodon hypophthalmus	20		Present	Present	Present	Present	Present	Present	Present	Present	Present	Present	Present	Present	Present	Absent	Present	Present	Absent	Absent	Absent	Absent	Absent	Absent	Present	Absent	Absent	Absent	Absent	Absent	Absent	Absent	Absent	Absent	Absent	Present	Present	Present	Present	Absent	Absent	Absent	Absent	Absent	Absent	Absent
	AD-27	Vietnam	Pangasianodon hypophthalmus	17		Present	Present	Present	Present	Present	Present	Present	Present	Present	Present	Present	Present	Present	Present	Present	Present	Present	Absent	Absent	Absent	Absent	Absent	Absent	Absent	Absent	Absent	Absent	Absent	Absent	Absent	Absent	Absent	Absent	Absent	Absent	Absent	Absent	Absent	Absent	Absent	Absent	Absent	Absent	Absent
	AD-9	Vietnam	Pangasianodon hypophthalmus	18		Present	Present	Present	Present	Present	Present	Present	Present	Present	Present	Present	Present	Present	Present	Present	Present	Present	Absent	Present	Absent	Absent	Absent	Absent	Absent	Absent	Absent	Absent	Absent	Absent	Absent	Absent	Absent	Absent	Absent	Absent	Absent	Absent	Absent	Absent	Absent	Absent	Absent	Absent	Absent
	TN10	Vietnam	Pangasianodon hypophthalmus	17		Present	Present	Present	Present	Present	Present	Present	Present	Present	Present	Present	Present	Present	Present	Present	Present	Present	Absent	Absent	Absent	Absent	Absent	Absent	Absent	Absent	Absent	Absent	Absent	Absent	Absent	Absent	Absent	Absent	Absent	Absent	Absent	Absent	Absent	Absent	Absent	Absent	Absent	Absent	Absent
	TN11	Vietnam	Pangasianodon hypophthalmus	17		Present	Present	Present	Present	Present	Present	Present	Present	Present	Present	Present	Present	Present	Present	Present	Present	Present	Absent	Absent	Absent	Absent	Absent	Absent	Absent	Absent	Absent	Absent	Absent	Absent	Absent	Absent	Absent	Absent	Absent	Absent	Absent	Absent	Absent	Absent	Absent	Absent	Absent	Absent	Absent
	TN14	Vietnam	Pangasianodon hypophthalmus	17		Present	Present	Present	Present	Present	Present	Present	Present	Present	Present	Present	Present	Present	Present	Present	Present	Present	Absent	Absent	Absent	Absent	Absent	Absent	Absent	Absent	Absent	Absent	Absent	Absent	Absent	Absent	Absent	Absent	Absent	Absent	Absent	Absent	Absent	Absent	Absent	Absent	Absent	Absent	Absent
	TN3	Vietnam	Pangasianodon hypophthalmus	18		Present	Present	Present	Present	Present	Present	Present	Present	Present	Present	Present	Present	Present	Present	Present	Present	Present	Absent	Absent	Absent	Absent	Absent	Absent	Absent	Present	Absent	Absent	Absent	Absent	Absent	Absent	Absent	Absent	Absent	Absent	Absent	Absent	Absent	Absent	Absent	Absent	Absent	Absent	Absent
	TN4	Vietnam	Pangasianodon hypophthalmus	17		Present	Present	Present	Present	Present	Present	Present	Present	Present	Present	Present	Present	Present	Present	Present	Present	Present	Absent	Absent	Absent	Absent	Absent	Absent	Absent	Absent	Absent	Absent	Absent	Absent	Absent	Absent	Absent	Absent	Absent	Absent	Absent	Absent	Absent	Absent	Absent	Absent	Absent	Absent	Absent
	TN45	Vietnam	Pangasianodon hypophthalmus	16		Present	Present	Present	Present	Present	Present	Present	Present	Present	Present	Present	Present	Present	Present	Absent	Present	Present	Absent	Absent	Absent	Absent	Absent	Absent	Absent	Absent	Absent	Absent	Absent	Absent	Absent	Absent	Absent	Absent	Absent	Absent	Absent	Absent	Absent	Absent	Absent	Absent	Absent	Absent	Absent
	TN49	Vietnam	Pangasianodon hypophthalmus	16		Present	Present	Present	Present	Present	Present	Present	Present	Present	Present	Present	Present	Present	Present	Present	Absent	Present	Absent	Absent	Absent	Absent	Absent	Absent	Absent	Absent	Absent	Absent	Absent	Absent	Absent	Absent	Absent	Absent	Absent	Absent	Absent	Absent	Absent	Absent	Absent	Absent	Absent	Absent	Absent
	TN5	Vietnam	Pangasianodon hypophthalmus	17		Present	Present	Present	Present	Present	Present	Present	Present	Present	Present	Present	Present	Present	Present	Present	Present	Present	Absent	Absent	Absent	Absent	Absent	Absent	Absent	Absent	Absent	Absent	Absent	Absent	Absent	Absent	Absent	Absent	Absent	Absent	Absent	Absent	Absent	Absent	Absent	Absent	Absent	Absent	Absent
	TN50	Vietnam	Pangasianodon hypophthalmus	18		Present	Present	Present	Present	Present	Present	Present	Present	Present	Present	Present	Present	Present	Present	Present	Absent	Present	Absent	Present	Absent	Absent	Absent	Absent	Absent	Present	Absent	Absent	Absent	Absent	Absent	Absent	Absent	Absent	Absent	Absent	Absent	Absent	Absent	Absent	Absent	Absent	Absent	Absent	Absent
	TN59	Vietnam	Pangasianodon hypophthalmus	18		Present	Present	Present	Present	Present	Present	Present	Present	Present	Present	Present	Present	Present	Present	Present	Present	Present	Absent	Present	Absent	Absent	Absent	Absent	Absent	Absent	Absent	Absent	Absent	Absent	Absent	Absent	Absent	Absent	Absent	Absent	Absent	Absent	Absent	Absent	Absent	Absent	Absent	Absent	Absent
	VA84	Vietnam	Pangasius bocourti	10		Present	Absent	Absent	Absent	Absent	Absent	Absent	Absent	Absent	Absent	Absent	Absent	Absent	Present	Absent	Absent	Absent	Absent	Absent	Present	Absent	Absent	Absent	Absent	Absent	Absent	Present	Present	Present	Present	Present	Present	Present	Absent	Absent	Absent	Absent	Absent	Absent	Absent	Absent	Absent	Absent	Absent
[truncated: 56 more columns]

## Sheet: Table S4
	Table S4. Number and distribution of genomic islands (GI) detected in Aeromonas hydrophila recovered from various aquatic sources.
	Isolate	Country	Host	No. Gis	GI	1	2	3	4	5	6	7	8	9	10	11	12	13	14	15	16	17	18	19	20	21	22	23	24	25	26	27	28	29	30	31	32	33	34	35	36	37	38	39	40	41	42	43	44
					Av. Size (Kb)	12.5986	8.68536	43.609	35.4207	13.041	36.7863	12.516	57.2431	55.2543	25.6207	18.0677	20.3526	21.1146	16.7595	19.1077	10.378	24.833	28.0683	8.57477	8.08542	15.4035	19.2964	8.25311	30.6965	17.043	12.222	17.4947	13.974	8.809	16.8178	10.8155	13.4718	21.668	35.885	24.511	17.4947	17.082	11.632	16.5485	39.3945	29.0995	23.465	11.5725	14.7225
	T4	Bangladesh	Labeo rohita	13		Present	Present	Absent	Absent	Absent	Absent	Absent	Absent	Absent	Absent	Absent	Absent	Absent	Absent	Absent	Absent	Absent	Absent	Absent	Absent	Absent	Absent	Absent	Absent	Absent	Absent	Absent	Absent	Absent	Absent	Absent	Absent	Absent	Absent	Absent	Present	Present	Absent	Absent	Absent	Absent	Absent	Absent	Absent
	Aer_Brac14A	Brazil	Dendrocephalus brasiliensis	12		Present	Present	Present	Present	Present	Absent	Absent	Absent	Absent	Absent	Absent	Absent	Absent	Absent	Absent	Absent	Absent	Absent	Absent	Present	Absent	Absent	Absent	Absent	Present	Present	Present	Present	Present	Present	Absent	Absent	Absent	Absent	Absent	Absent	Absent	Absent	Absent	Absent	Absent	Absent	Absent	Absent
	Aer_Brac66	Brazil	Dendrocephalus brasiliensis	12		Present	Present	Present	Present	Present	Absent	Absent	Absent	Absent	Absent	Absent	Absent	Absent	Absent	Absent	Absent	Absent	Absent	Absent	Present	Absent	Absent	Absent	Absent	Present	Present	Present	Present	Present	Present	Absent	Absent	Absent	Absent	Absent	Absent	Absent	Absent	Absent	Absent	Absent	Absent	Absent	Absent
	Brac6	Brazil	Dendrocephalus brasiliensis	12		Present	Present	Present	Present	Present	Absent	Absent	Absent	Absent	Absent	Absent	Absent	Absent	Absent	Absent	Absent	Absent	Absent	Absent	Present	Absent	Absent	Absent	Absent	Present	Present	Present	Present	Present	Present	Absent	Absent	Absent	Absent	Absent	Absent	Absent	Absent	Absent	Absent	Absent	Absent	Absent	Absent
	Aer_LaG33	Brazil	Lophiosilurus alexandri	11		Present	Present	Present	Present	Absent	Absent	Absent	Absent	Absent	Absent	Absent	Absent	Absent	Absent	Absent	Absent	Absent	Absent	Absent	Present	Absent	Absent	Absent	Absent	Present	Present	Present	Present	Present	Present	Absent	Absent	Absent	Absent	Absent	Absent	Absent	Absent	Absent	Absent	Absent	Absent	Absent	Absent
	Aer_LaG34	Brazil	Lophiosilurus alexandri	11		Present	Present	Absent	Present	Present	Absent	Absent	Absent	Absent	Absent	Absent	Absent	Absent	Absent	Absent	Absent	Absent	Absent	Absent	Present	Absent	Absent	Absent	Absent	Present	Present	Present	Present	Present	Present	Absent	Absent	Absent	Absent	Absent	Absent	Absent	Absent	Absent	Absent	Absent	Absent	Absent	Absent
	Aer_OnP2.2	Brazil	Oreochromis niloticus	12		Present	Present	Present	Present	Present	Absent	Absent	Absent	Absent	Absent	Absent	Absent	Absent	Absent	Absent	Absent	Absent	Absent	Absent	Present	Absent	Absent	Absent	Absent	Present	Present	Present	Present	Present	Present	Absent	Absent	Absent	Absent	Absent	Absent	Absent	Absent	Absent	Absent	Absent	Absent	Absent	Absent
	Aer_OnP4.2	Brazil	Oreochromis niloticus	11		Present	Present	Absent	Present	Present	Absent	Absent	Absent	Absent	Absent	Absent	Absent	Absent	Absent	Absent	Absent	Absent	Absent	Absent	Present	Absent	Absent	Absent	Absent	Present	Present	Present	Present	Present	Present	Absent	Absent	Absent	Absent	Absent	Absent	Absent	Absent	Absent	Absent	Absent	Absent	Absent	Absent
	OnP3.1	Brazil	Oreochromis niloticus	12		Present	Present	Present	Present	Present	Absent	Absent	Absent	Absent	Absent	Absent	Absent	Absent	Absent	Absent	Absent	Absent	Absent	Absent	Present	Absent	Absent	Absent	Absent	Present	Present	Present	Present	Present	Present	Absent	Absent	Absent	Absent	Absent	Absent	Absent	Absent	Absent	Absent	Absent	Absent	Absent	Absent
	Aer_Pi25.1HTAS	Brazil	Phractocephalus hemioliopterus	13		Present	Present	Present	Absent	Present	Absent	Absent	Absent	Absent	Absent	Absent	Absent	Absent	Absent	Absent	Absent	Absent	Absent	Absent	Absent	Absent	Absent	Absent	Absent	Absent	Absent	Absent	Absent	Absent	Absent	Absent	Absent	Absent	Absent	Absent	Absent	Absent	Absent	Absent	Absent	Absent	Absent	Absent	Absent
	516 (Sample ID B3)	China	Aquatic Animal	18		Present	Absent	Present	Present	Present	Absent	Absent	Absent	Absent	Absent	Absent	Absent	Absent	Absent	Absent	Absent	Absent	Absent	Present	Absent	Absent	Absent	Absent	Absent	Absent	Absent	Absent	Absent	Absent	Absent	Absent	Present	Absent	Absent	Absent	Absent	Absent	Absent	Absent	Absent	Absent	Absent	Absent	Absent
	516 (Sample ID HG13)	China	Aquatic Animal	18		Present	Absent	Present	Present	Present	Absent	Absent	Absent	Absent	Absent	Absent	Absent	Absent	Absent	Absent	Absent	Absent	Absent	Present	Absent	Absent	Absent	Absent	Absent	Absent	Absent	Absent	Absent	Absent	Absent	Absent	Present	Absent	Absent	Absent	Absent	Absent	Absent	Absent	Absent	Absent	Absent	Absent	Absent
	J-1	China	Carassius carassius	16		Present	Present	Present	Present	Absent	Present	Present	Present	Present	Present	Present	Present	Present	Present	Absent	Present	Present	Present	Absent	Absent	Absent	Absent	Absent	Absent	Absent	Absent	Absent	Absent	Absent	Absent	Absent	Absent	Absent	Absent	Absent	Absent	Absent	Absent	Absent	Absent	Absent	Absent	Absent	Absent
	JBN2301	China	Carassius carassius	22		Present	Present	Present	Present	Present	Present	Present	Present	Present	Present	Present	Present	Present	Present	Present	Present	Absent	Present	Present	Absent	Present	Present	Present	Absent	Absent	Absent	Absent	Absent	Absent	Absent	Absent	Absent	Absent	Absent	Present	Absent	Absent	Absent	Absent	Absent	Absent	Absent	Absent	Absent
	NJ-35	China	Carassius carassius	26		Present	Present	Present	Present	Present	Present	Present	Present	Present	Present	Present	Present	Present	Present	Present	Present	Present	Present	Absent	Absent	Absent	Absent	Present	Absent	Absent	Absent	Absent	Absent	Absent	Absent	Absent	Absent	Absent	Absent	Absent	Absent	Absent	Absent	Absent	Absent	Absent	Absent	Present	Absent
	ZYAH72	China	Carassius carassius	23		Present	Absent	Present	Present	Present	Present	Present	Present	Present	Present	Present	Present	Present	Present	Present	Present	Absent	Present	Present	Absent	Present	Present	Present	Absent	Absent	Absent	Absent	Absent	Absent	Absent	Present	Present	Absent	Absent	Absent	Absent	Absent	Absent	Absent	Absent	Absent	Absent	Present	Absent
	AH10	China	Ctenopharyngodon idella	15		Present	Present	Present	Absent	Absent	Absent	Absent	Absent	Absent	Absent	Absent	Absent	Absent	Absent	Absent	Absent	Absent	Absent	Absent	Present	Absent	Present	Absent	Absent	Absent	Absent	Absent	Absent	Absent	Absent	Absent	Absent	Absent	Absent	Absent	Absent	Absent	Present	Present	Present	Present	Present	Absent	Absent
	D4	China	Fish	23		Present	Present	Present	Present	Present	Present	Present	Present	Present	Present	Present	Present	Present	Present	Present	Present	Absent	Present	Present	Absent	Present	Present	Present	Absent	Absent	Absent	Absent	Absent	Absent	Absent	Absent	Absent	Absent	Absent	Present	Absent	Absent	Absent	Absent	Absent	Absent	Absent	Absent	Present
	AH230115	China	Hypophthalmichthys nobilis	21		Present	Present	Present	Present	Absent	Absent	Absent	Absent	Absent	Absent	Absent	Absent	Absent	Absent	Absent	Absent	Absent	Absent	Present	Absent	Absent	Absent	Absent	Absent	Absent	Absent	Absent	Absent	Absent	Absent	Absent	Absent	Absent	Absent	Absent	Present	Present	Absent	Absent	Absent	Absent	Absent	Absent	Absent
	Ah27	China	Ictalurus punctatus	23		Present	Present	Present	Present	Present	Present	Present	Present	Present	Present	Present	Present	Present	Present	Present	Present	Absent	Present	Present	Absent	Present	Present	Present	Absent	Absent	Absent	Absent	Absent	Absent	Absent	Absent	Absent	Absent	Absent	Absent	Absent	Absent	Absent	Absent	Absent	Absent	Absent	Absent	Absent
	HX-3	China	Larimichthys crocea	19		Present	Present	Present	Absent	Present	Absent	Absent	Absent	Absent	Absent	Absent	Absent	Absent	Absent	Absent	Absent	Absent	Absent	Present	Absent	Absent	Present	Absent	Absent	Absent	Absent	Absent	Absent	Absent	Absent	Absent	Absent	Absent	Absent	Absent	Absent	Absent	Absent	Present	Absent	Absent	Absent	Absent	Absent
	LHW39	China	Megalobrama amblycephala	23		Present	Present	Present	Present	Present	Present	Present	Present	Present	Present	Present	Present	Present	Present	Present	Present	Absent	Present	Present	Absent	Present	Present	Present	Absent	Absent	Absent	Absent	Absent	Absent	Absent	Absent	Absent	Absent	Absent	Present	Absent	Absent	Absent	Absent	Absent	Absent	Absent	Absent	Present
	MaAh001	China	Monopterus albus	13		Present	Present	Present	Absent	Absent	Absent	Absent	Absent	Absent	Absent	Absent	Absent	Absent	Absent	Absent	Absent	Absent	Absent	Present	Present	Absent	Present	Absent	Absent	Absent	Absent	Absent	Absent	Absent	Absent	Absent	Absent	Absent	Absent	Absent	Absent	Absent	Absent	Absent	Absent	Absent	Absent	Absent	Absent
	GYK1	China	Siniperca chuatsi	18		Present	Absent	Present	Present	Present	Present	Present	Present	Present	Present	Present	Present	Present	Present	Present	Absent	Present	Absent	Absent	Absent	Absent	Absent	Absent	Absent	Absent	Absent	Absent	Absent	Absent	Absent	Absent	Present	Absent	Absent	Absent	Absent	Absent	Absent	Absent	Absent	Absent	Absent	Absent	Absent
	AC185	South Korea	Anguilla rostrata	15		Present	Present	Present	Absent	Absent	Absent	Present	Absent	Absent	Absent	Absent	Absent	Absent	Absent	Absent	Absent	Absent	Absent	Absent	Present	Absent	Absent	Absent	Absent	Absent	Absent	Absent	Absent	Absent	Absent	Absent	Absent	Absent	Absent	Absent	Absent	Absent	Present	Absent	Absent	Absent	Absent	Absent	Absent
	AC133	South Korea	Carassius carassius	17		Present	Present	Present	Present	Present	Present	Present	Present	Present	Present	Present	Present	Present	Present	Absent	Present	Present	Present	Absent	Absent	Absent	Absent	Absent	Absent	Absent	Absent	Absent	Absent	Absent	Absent	Absent	Absent	Absent	Absent	Absent	Absent	Absent	Absent	Absent	Absent	Absent	Absent	Absent	Absent
	LP0103	Taiwan	Hypostomus plecostomus	19		Present	Present	Present	Present	Present	Absent	Absent	Present	Absent	Absent	Absent	Absent	Absent	Absent	Absent	Absent	Absent	Absent	Absent	Present	Absent	Absent	Absent	Absent	Absent	Absent	Absent	Absent	Absent	Absent	Absent	Absent	Absent	Absent	Absent	Absent	Absent	Absent	Absent	Present	Present	Present	Absent	Absent
	AL06-06	USA	Carassius auratus	8		Present	Present	Present	Absent	Absent	Absent	Absent	Absent	Absent	Absent	Absent	Absent	Absent	Absent	Absent	Absent	Absent	Absent	Absent	Absent	Absent	Absent	Absent	Absent	Absent	Absent	Absent	Absent	Absent	Absent	Absent	Absent	Absent	Absent	Absent	Absent	Absent	Absent	Absent	Absent	Absent	Absent	Absent	Absent
	PC-104A	USA	Catfish	22		Present	Present	Present	Present	Present	Present	Present	Present	Present	Present	Present	Present	Present	Present	Present	Absent	Absent	Present	Present	Absent	Present	Present	Absent	Absent	Absent	Absent	Absent	Absent	Absent	Absent	Present	Absent	Present	Present	Absent	Absent	Absent	Absent	Absent	Absent	Absent	Absent	Absent	Absent
	3019	USA	Fish	21		Present	Present	Present	Absent	Absent	Absent	Absent	Absent	Absent	Absent	Absent	Absent	Absent	Absent	Absent	Absent	Absent	Absent	Absent	Absent	Absent	Absent	Absent	Absent	Absent	Absent	Absent	Absent	Absent	Absent	Absent	Absent	Absent	Absent	Absent	Present	Present	Absent	Absent	Absent	Absent	Absent	Absent	Absent
	AL09-71	USA	Ictalurus punctatus	22		Present	Present	Present	Present	Present	Present	Present	Present	Present	Present	Present	Present	Present	Present	Present	Absent	Absent	Present	Present	Absent	Present	Present	Absent	Absent	Absent	Absent	Absent	Absent	Absent	Absent	Present	Absent	Present	Present	Absent	Absent	Absent	Absent	Absent	Absent	Absent	Absent	Absent	Absent
	ML09-119	USA	Ictalurus punctatus	22		Present	Present	Present	Present	Present	Present	Present	Present	Present	Present	Present	Present	Present	Present	Present	Absent	Absent	Present	Present	Absent	Present	Present	Absent	Absent	Absent	Absent	Absent	Absent	Absent	Absent	Present	Absent	Present	Present	Absent	Absent	Absent	Absent	Absent	Absent	Absent	Absent	Absent	Absent
	AG-2013-AG1	Vietnam	Catfish	16		Present	Present	Absent	Present	Absent	Present	Present	Present	Present	Present	Present	Present	Present	Absent	Present	Absent	Present	Present	Absent	Absent	Absent	Absent	Absent	Absent	Absent	Absent	Absent	Absent	Absent	Absent	Absent	Absent	Absent	Absent	Absent	Absent	Absent	Absent	Absent	Absent	Absent	Absent	Absent	Absent
	AH-12	Vietnam	Pangasianodon hypopthalmus	19		Present	Present	Present	Present	Present	Present	Present	Present	Present	Present	Present	Present	Present	Present	Present	Present	Present	Absent	Absent	Absent	Absent	Absent	Present	Present	Absent	Absent	Absent	Absent	Absent	Absent	Absent	Absent	Absent	Absent	Absent	Absent	Absent	Absent	Absent	Absent	Absent	Absent	Absent	Absent
	AH-32	Vietnam	Pangasianodon hypopthalmus	17		Present	Present	Present	Present	Present	Present	Present	Present	Present	Present	Present	Present	Present	Present	Absent	Present	Present	Absent	Absent	Absent	Absent	Absent	Absent	Present	Absent	Absent	Absent	Absent	Absent	Absent	Absent	Absent	Absent	Absent	Absent	Absent	Absent	Absent	Absent	Absent	Absent	Absent	Absent	Absent
	AH-34	Vietnam	Pangasianodon hypopthalmus	19		Present	Present	Present	Present	Present	Present	Present	Present	Present	Present	Present	Present	Present	Present	Present	Present	Present	Absent	Absent	Absent	Absent	Absent	Present	Present	Absent	Absent	Absent	Absent	Absent	Absent	Absent	Absent	Absent	Absent	Absent	Absent	Absent	Absent	Absent	Absent	Absent	Absent	Absent	Absent
	AH-40	Vietnam	Pangasianodon hypopthalmus	12		Present	Present	Present	Absent	Absent	Absent	Absent	Absent	Absent	Absent	Absent	Absent	Absent	Absent	Absent	Absent	Absent	Absent	Absent	Absent	Absent	Absent	Absent	Absent	Absent	Absent	Absent	Absent	Absent	Absent	Absent	Absent	Absent	Absent	Absent	Absent	Absent	Absent	Absent	Absent	Absent	Absent	Absent	Absent
	AH-7	Vietnam	Pangasianodon hypopthalmus	19		Present	Present	Present	Present	Present	Present	Present	Present	Present	Present	Present	Present	Present	Present	Present	Present	Present	Absent	Absent	Absent	Absent	Absent	Present	Present	Absent	Absent	Absent	Absent	Absent	Absent	Absent	Absent	Absent	Absent	Absent	Absent	Absent	Absent	Absent	Absent	Absent	Absent	Absent	Absent
	TN1	Vietnam	Pangasianodon hypopthalmus	16		Present	Present	Absent	Present	Absent	Present	Present	Present	Present	Present	Present	Present	Present	Absent	Present	Absent	Present	Present	Absent	Absent	Absent	Absent	Absent	Absent	Absent	Absent	Absent	Absent	Absent	Absent	Absent	Absent	Absent	Absent	Absent	Absent	Absent	Absent	Absent	Absent	Absent	Absent	Absent	Absent
	TN22	Vietnam	Pangasianodon hypopthalmus	16		Present	Present	Absent	Present	Absent	Present	Present	Present	Present	Present	Present	Present	Absent	Present	Present	Present	Present	Absent	Absent	Absent	Absent	Absent	Absent	Present	Absent	Absent	Absent	Absent	Absent	Absent	Absent	Absent	Absent	Absent	Absent	Absent	Absent	Absent	Absent	Absent	Absent	Absent	Absent	Absent
	TN27	Vietnam	Pangasianodon hypopthalmus	16		Present	Present	Absent	Present	Absent	Present	Present	Present	Present	Present	Present	Present	Absent	Present	Present	Present	Present	Absent	Absent	Absent	Absent	Absent	Absent	Present	Absent	Absent	Absent	Absent	Absent	Absent	Absent	Absent	Absent	Absent	Absent	Absent	Absent	Absent	Absent	Absent	Absent	Absent	Absent	Absent
	TN42	Vietnam	Pangasianodon hypopthalmus	17		Present	Present	Absent	Present	Absent	Present	Present	Present	Present	Present	Present	Present	Present	Present	Present	Present	Present	Absent	Absent	Absent	Absent	Absent	Absent	Present	Absent	Absent	Absent	Absent	Absent	Absent	Absent	Absent	Absent	Absent	Absent	Absent	Absent	Absent	Absent	Absent	Absent	Absent	Absent	Absent
	TN46	Vietnam	Pangasianodon hypopthalmus	16		Present	Present	Absent	Present	Absent	Present	Present	Present	Present	Present	Present	Present	Present	Present	Present	Present	Present	Absent	Absent	Absent	Absent	Absent	Absent	Present	Absent	Absent	Absent	Absent	Absent	Absent	Absent	Absent	Absent	Absent	Absent	Absent	Absent	Absent	Absent	Absent	Absent	Absent	Absent	Absent
[truncated: 125 more columns]

## Sheet: Table S5
	Table S5. Detection of antimicrobial resistance genes in Aeromonas dhakensis and Aeromonas hydrophila isolates recovered from various aquatic sources.
	Isolate	Species	Country	Host	Total ARGs	AAC(3)-IId	AAC(6')-Ib-cr	AAC(6')-Ib9	ANT(3'')-IIa	APH(3'')-Ib	APH(3')-Ia	APH(6)-Id	AQU-1	AQU-2	AQU-3	CEPH-A3	CTX-M-3	CepS	NDM-1	OXA-724	QnrS2	TEM-1	aadA2	arr-2	arr-3	catB8	catII	cphA2	cphA7	cphA8	BRP	dfrA1	dfrA10	dfrA12	dfrA15	floR	imiH	mphA	sul1	sul2	tet(A)	tet(C)	tet(D)	tet(E)
	3019	Aeromonas hydrophila	USA	Fish	2	Absent	Absent	Absent	Absent	Absent	Absent	Absent	Absent	Absent	Absent	Absent	Absent	Absent	Absent	Present	Absent	Absent	Absent	Absent	Absent	Absent	Absent	Present	Absent	Absent	Absent	Absent	Absent	Absent	Absent	Absent	Absent	Absent	Absent	Absent	Absent	Absent	Absent	Absent
	202108B1	Aeromonas dhakensis	China	Ancherythroculter nigrocauda	3	Absent	Absent	Absent	Absent	Absent	Absent	Absent	Absent	Absent	Present	Absent	Absent	Absent	Absent	Present	Absent	Absent	Absent	Absent	Absent	Absent	Absent	Present	Absent	Absent	Absent	Absent	Absent	Absent	Absent	Absent	Absent	Absent	Absent	Absent	Absent	Absent	Absent	Absent
	202108C2	Aeromonas dhakensis	China	Ctenopharyngodon idella	3	Absent	Absent	Absent	Absent	Absent	Absent	Absent	Absent	Absent	Present	Absent	Absent	Absent	Absent	Present	Absent	Absent	Absent	Absent	Absent	Absent	Absent	Present	Absent	Absent	Absent	Absent	Absent	Absent	Absent	Absent	Absent	Absent	Absent	Absent	Absent	Absent	Absent	Absent
	516 (Sample ID B3)	Aeromonas hydrophila	China	Aquatic Animal	5	Absent	Present	Absent	Absent	Absent	Absent	Absent	Absent	Absent	Absent	Absent	Absent	Absent	Absent	Present	Absent	Absent	Absent	Absent	Present	Absent	Absent	Absent	Absent	Present	Absent	Absent	Absent	Absent	Absent	Absent	Absent	Absent	Present	Absent	Absent	Absent	Absent	Absent
	516 (Sample ID HG13)	Aeromonas hydrophila	China	Aquatic Animal	6	Absent	Present	Absent	Absent	Absent	Absent	Absent	Absent	Absent	Absent	Absent	Absent	Absent	Absent	Present	Absent	Absent	Absent	Absent	Present	Absent	Absent	Absent	Absent	Present	Absent	Absent	Absent	Absent	Absent	Absent	Absent	Absent	Present	Absent	Present	Absent	Absent	Absent
	AC133	Aeromonas hydrophila	South Korea	Carassius carassius	2	Absent	Absent	Absent	Absent	Absent	Absent	Absent	Absent	Absent	Absent	Present	Absent	Absent	Absent	Present	Absent	Absent	Absent	Absent	Absent	Absent	Absent	Absent	Absent	Absent	Absent	Absent	Absent	Absent	Absent	Absent	Absent	Absent	Absent	Absent	Absent	Absent	Absent	Absent
	AC185	Aeromonas hydrophila	South Korea	Anguilla rostrata	18	Present	Present	Absent	Absent	Present	Present	Present	Absent	Absent	Absent	Absent	Present	Present	Absent	Present	Absent	Present	Present	Absent	Present	Absent	Present	Absent	Absent	Absent	Absent	Absent	Absent	Present	Absent	Present	Present	Present	Present	Absent	Absent	Absent	Present	Absent
	AD-1	Aeromonas dhakensis	Vietnam	Pangasianodon hypophthalmus	4	Absent	Absent	Absent	Absent	Absent	Absent	Absent	Absent	Absent	Present	Absent	Absent	Absent	Absent	Present	Present	Absent	Absent	Absent	Absent	Absent	Absent	Present	Absent	Absent	Absent	Absent	Absent	Absent	Absent	Absent	Absent	Absent	Absent	Absent	Absent	Absent	Absent	Absent
	AD-27	Aeromonas dhakensis	Vietnam	Pangasianodon hypophthalmus	9	Absent	Absent	Absent	Absent	Absent	Absent	Absent	Absent	Absent	Present	Absent	Absent	Absent	Absent	Present	Present	Absent	Absent	Absent	Absent	Absent	Absent	Present	Absent	Absent	Absent	Present	Absent	Absent	Absent	Present	Absent	Absent	Present	Present	Present	Absent	Absent	Absent
	AD-69	Aeromonas dhakensis	Philippines	Oreochromis niloticus	3	Absent	Absent	Absent	Absent	Absent	Absent	Absent	Absent	Absent	Present	Absent	Absent	Absent	Absent	Present	Absent	Absent	Absent	Absent	Absent	Absent	Absent	Present	Absent	Absent	Absent	Absent	Absent	Absent	Absent	Absent	Absent	Absent	Absent	Absent	Absent	Absent	Absent	Absent
	AD-9	Aeromonas dhakensis	Vietnam	Pangasianodon hypophthalmus	9	Absent	Absent	Absent	Absent	Absent	Absent	Absent	Absent	Absent	Present	Absent	Absent	Absent	Absent	Present	Present	Absent	Absent	Absent	Absent	Absent	Absent	Present	Absent	Absent	Absent	Present	Absent	Absent	Absent	Present	Absent	Absent	Present	Present	Present	Absent	Absent	Absent
	AD-92HK1	Aeromonas dhakensis	Indonesia	Oreochromis niloticus	3	Absent	Absent	Absent	Absent	Absent	Absent	Absent	Present	Absent	Absent	Absent	Absent	Absent	Absent	Present	Absent	Absent	Absent	Absent	Absent	Absent	Absent	Absent	Absent	Absent	Absent	Absent	Absent	Absent	Absent	Absent	Present	Absent	Absent	Absent	Absent	Absent	Absent	Absent
	AD-VN1	Aeromonas dhakensis	Vietnam	Channa striata	9	Absent	Absent	Absent	Absent	Absent	Absent	Absent	Absent	Absent	Present	Absent	Absent	Absent	Absent	Present	Present	Absent	Absent	Absent	Absent	Absent	Absent	Present	Absent	Absent	Absent	Present	Absent	Absent	Absent	Present	Absent	Absent	Present	Present	Present	Absent	Absent	Absent
	AD-VN2	Aeromonas dhakensis	Vietnam	Channa striata	9	Absent	Absent	Absent	Absent	Absent	Absent	Absent	Absent	Absent	Present	Absent	Absent	Absent	Absent	Present	Present	Absent	Absent	Absent	Absent	Absent	Absent	Present	Absent	Absent	Absent	Present	Absent	Absent	Absent	Present	Absent	Absent	Present	Present	Present	Absent	Absent	Absent
	Aer_Brac14A	Aeromonas hydrophila	Brazil	Dendrocephalus brasiliensis	3	Absent	Absent	Absent	Absent	Absent	Absent	Absent	Absent	Absent	Absent	Absent	Absent	Present	Absent	Present	Absent	Absent	Absent	Absent	Absent	Absent	Absent	Present	Absent	Absent	Absent	Absent	Absent	Absent	Absent	Absent	Absent	Absent	Absent	Absent	Absent	Absent	Absent	Absent
	Aer_Brac66	Aeromonas hydrophila	Brazil	Dendrocephalus brasiliensis	3	Absent	Absent	Absent	Absent	Absent	Absent	Absent	Absent	Absent	Absent	Absent	Absent	Present	Absent	Present	Absent	Absent	Absent	Absent	Absent	Absent	Absent	Present	Absent	Absent	Absent	Absent	Absent	Absent	Absent	Absent	Absent	Absent	Absent	Absent	Absent	Absent	Absent	Absent
	Aer_LaG33	Aeromonas hydrophila	Brazil	Lophiosilurus alexandri	3	Absent	Absent	Absent	Absent	Absent	Absent	Absent	Absent	Absent	Absent	Absent	Absent	Present	Absent	Present	Absent	Absent	Absent	Absent	Absent	Absent	Absent	Present	Absent	Absent	Absent	Absent	Absent	Absent	Absent	Absent	Absent	Absent	Absent	Absent	Absent	Absent	Absent	Absent
	Aer_LaG34	Aeromonas hydrophila	Brazil	Lophiosilurus alexandri	3	Absent	Absent	Absent	Absent	Absent	Absent	Absent	Absent	Absent	Absent	Absent	Absent	Present	Absent	Present	Absent	Absent	Absent	Absent	Absent	Absent	Absent	Present	Absent	Absent	Absent	Absent	Absent	Absent	Absent	Absent	Absent	Absent	Absent	Absent	Absent	Absent	Absent	Absent
	Aer_On24M	Aeromonas dhakensis	Brazil	Oreochromis niloticus	4	Absent	Absent	Absent	Absent	Absent	Absent	Absent	Absent	Present	Absent	Absent	Absent	Absent	Absent	Present	Absent	Absent	Absent	Absent	Absent	Absent	Absent	Present	Absent	Absent	Absent	Absent	Absent	Absent	Absent	Absent	Absent	Absent	Absent	Absent	Absent	Absent	Absent	Present
	Aer_OnIF1	Aeromonas dhakensis	Brazil	Oreochromis niloticus	3	Absent	Absent	Absent	Absent	Absent	Absent	Absent	Present	Absent	Absent	Absent	Absent	Absent	Absent	Present	Absent	Absent	Absent	Absent	Absent	Absent	Absent	Absent	Absent	Absent	Absent	Absent	Absent	Absent	Absent	Absent	Present	Absent	Absent	Absent	Absent	Absent	Absent	Absent
	Aer_OnP2.2	Aeromonas hydrophila	Brazil	Oreochromis niloticus	3	Absent	Absent	Absent	Absent	Absent	Absent	Absent	Absent	Absent	Absent	Absent	Absent	Present	Absent	Present	Absent	Absent	Absent	Absent	Absent	Absent	Absent	Present	Absent	Absent	Absent	Absent	Absent	Absent	Absent	Absent	Absent	Absent	Absent	Absent	Absent	Absent	Absent	Absent
	Aer_OnP4.2	Aeromonas hydrophila	Brazil	Oreochromis niloticus	3	Absent	Absent	Absent	Absent	Absent	Absent	Absent	Absent	Absent	Absent	Absent	Absent	Present	Absent	Present	Absent	Absent	Absent	Absent	Absent	Absent	Absent	Present	Absent	Absent	Absent	Absent	Absent	Absent	Absent	Absent	Absent	Absent	Absent	Absent	Absent	Absent	Absent	Absent
	Aer_Pi12.1HTAS	Aeromonas dhakensis	Brazil	Phractocephalus hemioliopterus	3	Absent	Absent	Absent	Absent	Absent	Absent	Absent	Absent	Present	Absent	Absent	Absent	Absent	Absent	Present	Absent	Absent	Absent	Absent	Absent	Absent	Absent	Present	Absent	Absent	Absent	Absent	Absent	Absent	Absent	Absent	Absent	Absent	Absent	Absent	Absent	Absent	Absent	Absent
	Aer_Pi25.1HTAS	Aeromonas hydrophila	Brazil	Phractocephalus hemioliopterus	2	Absent	Absent	Absent	Absent	Absent	Absent	Absent	Absent	Absent	Absent	Absent	Absent	Absent	Absent	Present	Absent	Absent	Absent	Absent	Absent	Absent	Absent	Absent	Present	Absent	Absent	Absent	Absent	Absent	Absent	Absent	Absent	Absent	Absent	Absent	Absent	Absent	Absent	Absent
	AG-2013-AG1	Aeromonas hydrophila	Vietnam	Catfish	2	Absent	Absent	Absent	Absent	Absent	Absent	Absent	Absent	Absent	Absent	Present	Absent	Absent	Absent	Present	Absent	Absent	Absent	Absent	Absent	Absent	Absent	Absent	Absent	Absent	Absent	Absent	Absent	Absent	Absent	Absent	Absent	Absent	Absent	Absent	Absent	Absent	Absent	Absent
	AH-12	Aeromonas hydrophila	Vietnam	Pangasianodon hypophthalmus	7	Absent	Absent	Present	Absent	Absent	Absent	Absent	Absent	Absent	Absent	Present	Absent	Absent	Absent	Present	Absent	Absent	Absent	Present	Absent	Absent	Absent	Absent	Absent	Absent	Absent	Present	Absent	Absent	Absent	Absent	Absent	Absent	Present	Absent	Present	Absent	Absent	Absent
	AH-32	Aeromonas hydrophila	Vietnam	Pangasianodon hypophthalmus	7	Absent	Absent	Present	Absent	Absent	Absent	Absent	Absent	Absent	Absent	Present	Absent	Absent	Absent	Present	Absent	Absent	Absent	Present	Absent	Absent	Absent	Absent	Absent	Absent	Absent	Present	Absent	Absent	Absent	Absent	Absent	Absent	Present	Absent	Present	Absent	Absent	Absent
	AH-34	Aeromonas hydrophila	Vietnam	Pangasianodon hypophthalmus	7	Absent	Absent	Present	Absent	Absent	Absent	Absent	Absent	Absent	Absent	Present	Absent	Absent	Absent	Present	Absent	Absent	Absent	Present	Absent	Absent	Absent	Absent	Absent	Absent	Absent	Present	Absent	Absent	Absent	Absent	Absent	Absent	Present	Absent	Present	Absent	Absent	Absent
	AH-40	Aeromonas hydrophila	Vietnam	Pangasianodon hypophthalmus	3	Absent	Absent	Absent	Absent	Absent	Absent	Absent	Absent	Absent	Absent	Absent	Absent	Absent	Absent	Present	Absent	Absent	Absent	Absent	Absent	Absent	Absent	Present	Absent	Absent	Absent	Absent	Absent	Absent	Absent	Absent	Absent	Absent	Absent	Absent	Absent	Absent	Absent	Present
	AH-7	Aeromonas hydrophila	Vietnam	Pangasianodon hypophthalmus	7	Absent	Absent	Present	Absent	Absent	Absent	Absent	Absent	Absent	Absent	Present	Absent	Absent	Absent	Present	Absent	Absent	Absent	Present	Absent	Absent	Absent	Absent	Absent	Absent	Absent	Present	Absent	Absent	Absent	Absent	Absent	Absent	Present	Absent	Present	Absent	Absent	Absent
	AH10	Aeromonas hydrophila	China	Ctenopharyngodon idella	3	Absent	Absent	Absent	Absent	Absent	Absent	Absent	Absent	Absent	Absent	Absent	Absent	Present	Absent	Present	Absent	Absent	Absent	Absent	Absent	Absent	Absent	Present	Absent	Absent	Absent	Absent	Absent	Absent	Absent	Absent	Absent	Absent	Absent	Absent	Absent	Absent	Absent	Absent
	AH230115	Aeromonas hydrophila	China	Hypophthalmichthys nobilis	3	Absent	Absent	Absent	Absent	Absent	Absent	Absent	Absent	Absent	Absent	Absent	Absent	Present	Absent	Present	Absent	Absent	Absent	Absent	Absent	Absent	Absent	Absent	Absent	Absent	Absent	Absent	Absent	Absent	Absent	Absent	Present	Absent	Absent	Absent	Absent	Absent	Absent	Absent
	Ah27	Aeromonas hydrophila	China	Ictalurus punctatus	2	Absent	Absent	Absent	Absent	Absent	Absent	Absent	Absent	Absent	Absent	Present	Absent	Absent	Absent	Present	Absent	Absent	Absent	Absent	Absent	Absent	Absent	Absent	Absent	Absent	Absent	Absent	Absent	Absent	Absent	Absent	Absent	Absent	Absent	Absent	Absent	Absent	Absent	Absent
	AL06-06	Aeromonas hydrophila	USA	Carassius auratus	7	Absent	Absent	Absent	Present	Absent	Absent	Absent	Absent	Absent	Absent	Absent	Absent	Present	Absent	Present	Absent	Absent	Absent	Absent	Absent	Present	Absent	Absent	Present	Absent	Absent	Absent	Absent	Absent	Absent	Absent	Absent	Absent	Present	Absent	Absent	Present	Absent	Absent
	AL09-71	Aeromonas hydrophila	USA	Ictalurus punctatus	2	Absent	Absent	Absent	Absent	Absent	Absent	Absent	Absent	Absent	Absent	Present	Absent	Absent	Absent	Present	Absent	Absent	Absent	Absent	Absent	Absent	Absent	Absent	Absent	Absent	Absent	Absent	Absent	Absent	Absent	Absent	Absent	Absent	Absent	Absent	Absent	Absent	Absent	Absent
	b2-100	Aeromonas dhakensis	China	Danio rerio	3	Absent	Absent	Absent	Absent	Absent	Absent	Absent	Absent	Absent	Present	Absent	Absent	Absent	Absent	Present	Absent	Absent	Absent	Absent	Absent	Absent	Absent	Absent	Absent	Absent	Absent	Absent	Absent	Absent	Absent	Absent	Present	Absent	Absent	Absent	Absent	Absent	Absent	Absent
	Brac6	Aeromonas hydrophila	Brazil	Dendrocephalus brasiliensis	3	Absent	Absent	Absent	Absent	Absent	Absent	Absent	Absent	Absent	Absent	Absent	Absent	Present	Absent	Present	Absent	Absent	Absent	Absent	Absent	Absent	Absent	Present	Absent	Absent	Absent	Absent	Absent	Absent	Absent	Absent	Absent	Absent	Absent	Absent	Absent	Absent	Absent	Absent
	D4	Aeromonas hydrophila	China	Fish	3	Absent	Absent	Absent	Absent	Absent	Absent	Absent	Absent	Absent	Absent	Present	Absent	Absent	Absent	Present	Present	Absent	Absent	Absent	Absent	Absent	Absent	Absent	Absent	Absent	Absent	Absent	Absent	Absent	Absent	Absent	Absent	Absent	Absent	Absent	Absent	Absent	Absent	Absent
	GYK1	Aeromonas hydrophila	China	Siniperca chuatsi	2	Absent	Absent	Absent	Absent	Absent	Absent	Absent	Absent	Absent	Absent	Present	Absent	Absent	Absent	Present	Absent	Absent	Absent	Absent	Absent	Absent	Absent	Absent	Absent	Absent	Absent	Absent	Absent	Absent	Absent	Absent	Absent	Absent	Absent	Absent	Absent	Absent	Absent	Absent
	HX-3	Aeromonas hydrophila	China	Larimichthys crocea	2	Absent	Absent	Absent	Absent	Absent	Absent	Absent	Absent	Absent	Absent	Absent	Absent	Absent	Absent	Present	Absent	Absent	Absent	Absent	Absent	Absent	Absent	Absent	Absent	Absent	Absent	Absent	Absent	Absent	Absent	Absent	Present	Absent	Absent	Absent	Absent	Absent	Absent	Absent
	J-1	Aeromonas hydrophila	China	Carassius carassius	2	Absent	Absent	Absent	Absent	Absent	Absent	Absent	Absent	Absent	Absent	Present	Absent	Absent	Absent	Present	Absent	Absent	Absent	Absent	Absent	Absent	Absent	Absent	Absent	Absent	Absent	Absent	Absent	Absent	Absent	Absent	Absent	Absent	Absent	Absent	Absent	Absent	Absent	Absent
	JBN2301	Aeromonas hydrophila	China	Carassius carassius	2	Absent	Absent	Absent	Absent	Absent	Absent	Absent	Absent	Absent	Absent	Present	Absent	Absent	Absent	Present	Absent	Absent	Absent	Absent	Absent	Absent	Absent	Absent	Absent	Absent	Absent	Absent	Absent	Absent	Absent	Absent	Absent	Absent	Absent	Absent	Absent	Absent	Absent	Absent
	LHW39	Aeromonas hydrophila	China	Megalobrama amblycephala	2	Absent	Absent	Absent	Absent	Absent	Absent	Absent	Absent	Absent	Absent	Present	Absent	Absent	Absent	Present	Absent	Absent	Absent	Absent	Absent	Absent	Absent	Absent	Absent	Absent	Absent	Absent	Absent	Absent	Absent	Absent	Absent	Absent	Absent	Absent	Absent	Absent	Absent	Absent
	LP0103	Aeromonas hydrophila	Taiwan	Hypostomus plecostomus	3	Absent	Absent	Absent	Absent	Absent	Absent	Absent	Absent	Absent	Absent	Absent	Absent	Present	Absent	Present	Absent	Absent	Absent	Absent	Absent	Absent	Absent	Absent	Present	Absent	Absent	Absent	Absent	Absent	Absent	Absent	Absent	Absent	Absent	Absent	Absent	Absent	Absent	Absent
	MaAh001	Aeromonas hydrophila	China	Monopterus albus	4	Absent	Absent	Absent	Absent	Absent	Absent	Absent	Absent	Absent	Absent	Absent	Absent	Present	Absent	Present	Absent	Absent	Absent	Absent	Absent	Absent	Absent	Present	Absent	Absent	Absent	Absent	Absent	Absent	Absent	Absent	Absent	Absent	Absent	Absent	Absent	Absent	Absent	Present
	ML09-119	Aeromonas hydrophila	USA	Ictalurus punctatus	2	Absent	Absent	Absent	Absent	Absent	Absent	Absent	Absent	Absent	Absent	Present	Absent	Absent	Absent	Present	Absent	Absent	Absent	Absent	Absent	Absent	Absent	Absent	Absent	Absent	Absent	Absent	Absent	Absent	Absent	Absent	Absent	Absent	Absent	Absent	Absent	Absent	Absent	Absent
	NJ-35	Aeromonas hydrophila	China	Carassius carassius	2	Absent	Absent	Absent	Absent	Absent	Absent	Absent	Absent	Absent	Absent	Present	Absent	Absent	Absent	Present	Absent	Absent	Absent	Absent	Absent	Absent	Absent	Absent	Absent	Absent	Absent	Absent	Absent	Absent	Absent	Absent	Absent	Absent	Absent	Absent	Absent	Absent	Absent	Absent
	OnP3.1	Aeromonas hydrophila	Brazil	Oreochromis niloticus	3	Absent	Absent	Absent	Absent	Absent	Absent	Absent	Absent	Absent	Absent	Absent	Absent	Present	Absent	Present	Absent	Absent	Absent	Absent	Absent	Absent	Absent	Present	Absent	Absent	Absent	Absent	Absent	Absent	Absent	Absent	Absent	Absent	Absent	Absent	Absent	Absent	Absent	Absent
	PC-104A	Aeromonas hydrophila	USA	Catfish	2	Absent	Absent	Absent	Absent	Absent	Absent	Absent	Absent	Absent	Absent	Present	Absent	Absent	Absent	Present	Absent	Absent	Absent	Absent	Absent	Absent	Absent	Absent	Absent	Absent	Absent	Absent	Absent	Absent	Absent	Absent	Absent	Absent	Absent	Absent	Absent	Absent	Absent	Absent
	T4	Aeromonas hydrophila	Bangladesh	Labeo rohita	3	Absent	Absent	Absent	Absent	Absent	Absent	Absent	Absent	Absent	Absent	Absent	Absent	Present	Absent	Present	Absent	Absent	Absent	Absent	Absent	Absent	Absent	Present	Absent	Absent	Absent	Absent	Absent	Absent	Absent	Absent	Absent	Absent	Absent	Absent	Absent	Absent	Absent	Absent
	TN1	Aeromonas hydrophila	Vietnam	Pangasianodon hypophthalmus	2	Absent	Absent	Absent	Absent	Absent	Absent	Absent	Absent	Absent	Absent	Present	Absent	Absent	Absent	Present	Absent	Absent	Absent	Absent	Absent	Absent	Absent	Absent	Absent	Absent	Absent	Absent	Absent	Absent	Absent	Absent	Absent	Absent	Absent	Absent	Absent	Absent	Absent	Absent
	TN10	Aeromonas dhakensis	Vietnam	Pangasianodon hypophthalmus	7	Absent	Absent	Absent	Absent	Absent	Absent	Absent	Absent	Absent	Present	Absent	Absent	Absent	Absent	Present	Present	Absent	Absent	Absent	Absent	Absent	Absent	Present	Absent	Absent	Absent	Present	Absent	Absent	Absent	Absent	Absent	Absent	Present	Absent	Present	Absent	Absent	Absent
	TN11	Aeromonas dhakensis	Vietnam	Pangasianodon hypophthalmus	7	Absent	Absent	Absent	Absent	Absent	Absent	Absent	Absent	Absent	Present	Absent	Absent	Absent	Absent	Present	Present	Absent	Absent	Absent	Absent	Absent	Absent	Present	Absent	Absent	Absent	Present	Absent	Absent	Absent	Absent	Absent	Absent	Present	Absent	Present	Absent	Absent	Absent
	TN14	Aeromonas dhakensis	Vietnam	Pangasianodon hypophthalmus	7	Absent	Absent	Absent	Absent	Absent	Absent	Absent	Absent	Absent	Present	Absent	Absent	Absent	Absent	Present	Present	Absent	Absent	Absent	Absent	Absent	Absent	Present	Absent	Absent	Absent	Present	Absent	Absent	Absent	Absent	Absent	Absent	Present	Absent	Present	Absent	Absent	Absent
	TN22	Aeromonas hydrophila	Vietnam	Pangasianodon hypophthalmus	6	Absent	Absent	Present	Absent	Absent	Absent	Absent	Absent	Absent	Absent	Present	Absent	Absent	Absent	Present	Absent	Absent	Absent	Present	Absent	Absent	Absent	Absent	Absent	Absent	Absent	Present	Absent	Absent	Absent	Absent	Absent	Absent	Present	Absent	Absent	Absent	Absent	Absent
	TN27	Aeromonas hydrophila	Vietnam	Pangasianodon hypophthalmus	6	Absent	Absent	Present	Absent	Absent	Absent	Absent	Absent	Absent	Absent	Present	Absent	Absent	Absent	Present	Absent	Absent	Absent	Present	Absent	Absent	Absent	Absent	Absent	Absent	Absent	Present	Absent	Absent	Absent	Absent	Absent	Absent	Present	Absent	Absent	Absent	Absent	Absent
	TN3	Aeromonas dhakensis	Vietnam	Pangasianodon hypophthalmus	7	Absent	Absent	Absent	Absent	Absent	Absent	Absent	Absent	Absent	Present	Absent	Absent	Absent	Absent	Present	Present	Absent	Absent	Absent	Absent	Absent	Absent	Present	Absent	Absent	Absent	Present	Absent	Absent	Absent	Absent	Absent	Absent	Present	Absent	Present	Absent	Absent	Absent
	TN4	Aeromonas dhakensis	Vietnam	Pangasianodon hypophthalmus	7	Absent	Absent	Absent	Absent	Absent	Absent	Absent	Absent	Absent	Present	Absent	Absent	Absent	Absent	Present	Present	Absent	Absent	Absent	Absent	Absent	Absent	Present	Absent	Absent	Absent	Present	Absent	Absent	Absent	Absent	Absent	Absent	Present	Absent	Present	Absent	Absent	Absent
	TN42	Aeromonas hydrophila	Vietnam	Pangasianodon hypophthalmus	6	Absent	Absent	Present	Absent	Absent	Absent	Absent	Absent	Absent	Absent	Present	Absent	Absent	Absent	Present	Absent	Absent	Absent	Present	Absent	Absent	Absent	Absent	Absent	Absent	Absent	Present	Absent	Absent	Absent	Absent	Absent	Absent	Present	Absent	Absent	Absent	Absent	Absent
	TN45	Aeromonas dhakensis	Vietnam	Pangasianodon hypophthalmus	7	Absent	Absent	Absent	Absent	Absent	Absent	Absent	Absent	Absent	Present	Absent	Absent	Absent	Absent	Present	Present	Absent	Absent	Absent	Absent	Absent	Absent	Present	Absent	Absent	Absent	Present	Absent	Absent	Absent	Absent	Absent	Absent	Present	Absent	Present	Absent	Absent	Absent
	TN46	Aeromonas hydrophila	Vietnam	Pangasianodon hypophthalmus	6	Absent	Absent	Present	Absent	Absent	Absent	Absent	Absent	Absent	Absent	Present	Absent	Absent	Absent	Present	Absent	Absent	Absent	Present	Absent	Absent	Absent	Absent	Absent	Absent	Absent	Present	Absent	Absent	Absent	Absent	Absent	Absent	Present	Absent	Absent	Absent	Absent	Absent
	TN49	Aeromonas dhakensis	Vietnam	Pangasianodon hypophthalmus	7	Absent	Absent	Absent	Absent	Absent	Absent	Absent	Absent	Absent	Present	Absent	Absent	Absent	Absent	Present	Present	Absent	Absent	Absent	Absent	Absent	Absent	Present	Absent	Absent	Absent	Present	Absent	Absent	Absent	Absent	Absent	Absent	Present	Absent	Present	Absent	Absent	Absent
	TN5	Aeromonas dhakensis	Vietnam	Pangasianodon hypophthalmus	7	Absent	Absent	Absent	Absent	Absent	Absent	Absent	Absent	Absent	Present	Absent	Absent	Absent	Absent	Present	Present	Absent	Absent	Absent	Absent	Absent	Absent	Present	Absent	Absent	Absent	Present	Absent	Absent	Absent	Absent	Absent	Absent	Present	Absent	Present	Absent	Absent	Absent
	TN50	Aeromonas dhakensis	Vietnam	Pangasianodon hypophthalmus	7	Absent	Absent	Absent	Absent	Absent	Absent	Absent	Absent	Absent	Present	Absent	Absent	Absent	Absent	Present	Present	Absent	Absent	Absent	Absent	Absent	Absent	Present	Absent	Absent	Absent	Present	Absent	Absent	Absent	Absent	Absent	Absent	Present	Absent	Present	Absent	Absent	Absent
	TN59	Aeromonas dhakensis	Vietnam	Pangasianodon hypophthalmus	7	Absent	Absent	Absent	Absent	Absent	Absent	Absent	Absent	Absent	Present	Absent	Absent	Absent	Absent	Present	Present	Absent	Absent	Absent	Absent	Absent	Absent	Present	Absent	Absent	Absent	Present	Absent	Absent	Absent	Absent	Absent	Absent	Present	Absent	Present	Absent	Absent	Absent
	VA54	Aeromonas dhakensis	Vietnam	Anabas testudineus	11	Absent	Absent	Absent	Absent	Absent	Absent	Absent	Absent	Present	Absent	Absent	Absent	Absent	Present	Present	Absent	Absent	Absent	Absent	Absent	Absent	Absent	Absent	Absent	Absent	Present	Present	Absent	Absent	Present	Present	Present	Absent	Present	Present	Present	Absent	Absent	Absent
	VA6	Aeromonas dhakensis	Vietnam	Mastacembelus	17	Absent	Absent	Absent	Present	Present	Absent	Present	Present	Absent	Absent	Absent	Absent	Absent	Present	Present	Present	Absent	Absent	Absent	Absent	Present	Absent	Absent	Absent	Absent	Present	Present	Present	Absent	Absent	Present	Present	Absent	Present	Present	Present	Absent	Absent	Present
	VA84	Aeromonas dhakensis	Vietnam	Pangasius bocourti	11	Absent	Absent	Absent	Absent	Absent	Absent	Absent	Absent	Present	Absent	Absent	Absent	Absent	Present	Present	Absent	Absent	Absent	Absent	Absent	Absent	Absent	Absent	Absent	Absent	Present	Present	Absent	Absent	Present	Present	Present	Absent	Present	Present	Present	Absent	Absent	Absent
	ZYAH72	Aeromonas hydrophila	China	Carassius carassius	2	Absent	Absent	Absent	Absent	Absent	Absent	Absent	Absent	Absent	Absent	Present	Absent	Absent	Absent	Present	Absent	Absent	Absent	Absent	Absent	Absent	Absent	Absent	Absent	Absent	Absent	Absent	Absent	Absent	Absent	Absent	Absent	Absent	Absent	Absent	Absent	Absent	Absent	Absent

## Sheet: Table S6
	Table S6. Distribution of virulence genes across Aeromonas dhakensis and Aeromonas hydrophila genomes from various aquatic source.
	Isolate	Species	Country	Host	acr1	acr2	acrG	acrH	acrR	acrV	aerA/act	PAAR	parA	aopN	aopX	ascB	ascC	ascD	ascE	ascF	ascH	ascI	ascJ	ascK	ascL	ascN	ascO	ascP	ascQ	ascR	ascS	ascT	ascU	ascV	ascX	ascY	ati1	ati2	atsA	atsB	atsC	atsD	atsG	atsH	atsI	atsJ	atsK	atsL	atsP
	Aer_On24M	Aeromonas dhakensis	Brazil	Oreochromis niloticus	Absent	Absent	Absent	Absent	Absent	Absent	Absent	Present	Present	Absent	Absent	Absent	Absent	Absent	Absent	Absent	Absent	Absent	Absent	Absent	Absent	Absent	Absent	Absent	Absent	Absent	Absent	Absent	Absent	Absent	Absent	Absent	Absent	Absent	Present	Absent	Present	Present	Present	Present	Present	Present	Present	Present	Present
	Aer_OnIF1	Aeromonas dhakensis	Brazil	Oreochromis niloticus	Absent	Absent	Absent	Absent	Absent	Absent	Absent	Present	Present	Absent	Absent	Absent	Absent	Absent	Absent	Absent	Absent	Absent	Absent	Absent	Absent	Absent	Absent	Absent	Absent	Absent	Absent	Absent	Absent	Absent	Absent	Absent	Absent	Absent	Present	Absent	Present	Absent	Present	Present	Present	Present	Present	Present	Present
	Aer_Pi12.1HTAS	Aeromonas dhakensis	Brazil	Phractocephalus hemioliopterus	Absent	Absent	Absent	Absent	Absent	Absent	Absent	Present	Present	Absent	Absent	Absent	Absent	Absent	Absent	Absent	Absent	Absent	Absent	Absent	Absent	Absent	Absent	Absent	Absent	Absent	Absent	Absent	Absent	Absent	Absent	Absent	Absent	Absent	Present	Absent	Present	Present	Present	Present	Present	Present	Present	Present	Present
	202108B1	Aeromonas dhakensis	China	Ancherythroculter nigrocauda	Absent	Absent	Absent	Absent	Absent	Absent	Present	Present	Present	Absent	Absent	Absent	Absent	Absent	Absent	Absent	Absent	Absent	Absent	Absent	Absent	Absent	Absent	Absent	Absent	Absent	Absent	Absent	Absent	Absent	Absent	Absent	Absent	Absent	Present	Present	Present	Absent	Present	Present	Present	Present	Present	Present	Absent
	202108C2	Aeromonas dhakensis	China	Ctenopharyngodon idella	Absent	Absent	Absent	Absent	Absent	Absent	Present	Present	Present	Absent	Absent	Absent	Absent	Absent	Absent	Absent	Absent	Absent	Absent	Absent	Absent	Absent	Absent	Absent	Absent	Absent	Absent	Absent	Absent	Absent	Absent	Absent	Absent	Absent	Present	Present	Present	Absent	Present	Present	Present	Present	Present	Present	Absent
	b2-100	Aeromonas dhakensis	China	Danio rerio	Absent	Absent	Absent	Absent	Absent	Absent	Absent	Present	Present	Absent	Absent	Absent	Absent	Absent	Absent	Present	Absent	Absent	Absent	Absent	Absent	Absent	Absent	Absent	Absent	Present	Present	Absent	Absent	Absent	Absent	Absent	Absent	Absent	Absent	Absent	Absent	Absent	Present	Present	Present	Present	Present	Present	Present
	AD-92HK1	Aeromonas dhakensis	Indonesia	Oreochromis niloticus	Absent	Absent	Absent	Absent	Absent	Absent	Present	Present	Present	Absent	Absent	Absent	Absent	Absent	Absent	Absent	Absent	Absent	Absent	Absent	Absent	Absent	Absent	Absent	Absent	Absent	Absent	Absent	Absent	Absent	Absent	Absent	Absent	Absent	Absent	Absent	Absent	Absent	Present	Present	Present	Present	Present	Present	Present
	AD-69	Aeromonas dhakensis	Philippines	Oreochromis niloticus	Absent	Absent	Absent	Absent	Absent	Absent	Absent	Present	Present	Absent	Absent	Absent	Absent	Absent	Absent	Present	Absent	Absent	Absent	Absent	Absent	Absent	Absent	Absent	Absent	Present	Absent	Absent	Absent	Absent	Absent	Absent	Absent	Absent	Absent	Absent	Absent	Absent	Present	Present	Present	Present	Present	Present	Present
	VA54	Aeromonas dhakensis	Vietnam	Anabas testudineus	Absent	Absent	Absent	Absent	Absent	Absent	Absent	Present	Present	Absent	Absent	Absent	Absent	Absent	Absent	Absent	Absent	Absent	Absent	Absent	Absent	Absent	Absent	Absent	Absent	Absent	Absent	Absent	Absent	Absent	Absent	Absent	Absent	Absent	Present	Absent	Present	Present	Present	Present	Present	Present	Present	Present	Present
	AD-VN1	Aeromonas dhakensis	Vietnam	Channa striata	Absent	Absent	Absent	Absent	Absent	Absent	Present	Present	Present	Absent	Absent	Absent	Absent	Absent	Absent	Absent	Absent	Absent	Absent	Absent	Absent	Absent	Absent	Absent	Absent	Absent	Absent	Absent	Absent	Absent	Absent	Absent	Absent	Absent	Present	Present	Present	Absent	Present	Present	Present	Present	Present	Present	Absent
	AD-VN2	Aeromonas dhakensis	Vietnam	Channa striata	Absent	Absent	Absent	Absent	Absent	Absent	Present	Present	Present	Absent	Absent	Absent	Absent	Absent	Absent	Absent	Absent	Absent	Absent	Absent	Absent	Absent	Absent	Absent	Absent	Absent	Absent	Absent	Absent	Absent	Absent	Absent	Absent	Absent	Present	Present	Present	Absent	Present	Present	Present	Present	Present	Present	Absent
	VA6	Aeromonas dhakensis	Vietnam	Mastacembelus	Absent	Absent	Absent	Absent	Absent	Absent	Absent	Present	Present	Absent	Absent	Absent	Absent	Absent	Absent	Absent	Absent	Absent	Absent	Absent	Absent	Absent	Absent	Absent	Absent	Absent	Absent	Absent	Absent	Absent	Absent	Absent	Absent	Absent	Present	Absent	Present	Absent	Present	Present	Present	Present	Present	Present	Present
	AD-1	Aeromonas dhakensis	Vietnam	Pangasianodon hypophthalmus	Absent	Absent	Absent	Absent	Absent	Absent	Present	Present	Present	Absent	Absent	Absent	Absent	Absent	Absent	Absent	Absent	Absent	Absent	Absent	Absent	Absent	Absent	Absent	Absent	Absent	Absent	Absent	Absent	Absent	Absent	Absent	Absent	Absent	Present	Present	Present	Absent	Present	Present	Present	Present	Present	Present	Absent
	AD-27	Aeromonas dhakensis	Vietnam	Pangasianodon hypophthalmus	Absent	Absent	Absent	Absent	Absent	Absent	Present	Present	Present	Absent	Absent	Absent	Absent	Absent	Absent	Absent	Absent	Absent	Absent	Absent	Absent	Absent	Absent	Absent	Absent	Absent	Absent	Absent	Absent	Absent	Absent	Absent	Absent	Absent	Present	Present	Present	Absent	Present	Present	Present	Present	Present	Present	Absent
	AD-9	Aeromonas dhakensis	Vietnam	Pangasianodon hypophthalmus	Absent	Absent	Absent	Absent	Absent	Absent	Present	Present	Present	Absent	Absent	Absent	Absent	Absent	Absent	Absent	Absent	Absent	Absent	Absent	Absent	Absent	Absent	Absent	Absent	Absent	Absent	Absent	Absent	Absent	Absent	Absent	Absent	Absent	Present	Present	Present	Absent	Present	Present	Present	Present	Present	Present	Absent
	TN10	Aeromonas dhakensis	Vietnam	Pangasianodon hypophthalmus	Absent	Absent	Absent	Absent	Absent	Absent	Present	Present	Present	Absent	Absent	Absent	Absent	Absent	Absent	Absent	Absent	Absent	Absent	Absent	Absent	Absent	Absent	Absent	Absent	Absent	Absent	Absent	Absent	Absent	Absent	Absent	Absent	Absent	Present	Present	Present	Absent	Present	Present	Present	Present	Present	Present	Absent
	TN11	Aeromonas dhakensis	Vietnam	Pangasianodon hypophthalmus	Absent	Absent	Absent	Absent	Absent	Absent	Present	Present	Present	Absent	Absent	Absent	Absent	Absent	Absent	Absent	Absent	Absent	Absent	Absent	Absent	Absent	Absent	Absent	Absent	Absent	Absent	Absent	Absent	Absent	Absent	Absent	Absent	Absent	Present	Present	Present	Absent	Present	Present	Present	Present	Present	Present	Absent
	TN14	Aeromonas dhakensis	Vietnam	Pangasianodon hypophthalmus	Absent	Absent	Absent	Absent	Absent	Absent	Present	Present	Present	Absent	Absent	Absent	Absent	Absent	Absent	Absent	Absent	Absent	Absent	Absent	Absent	Absent	Absent	Absent	Absent	Absent	Absent	Absent	Absent	Absent	Absent	Absent	Absent	Absent	Present	Present	Present	Absent	Present	Present	Present	Present	Present	Present	Absent
	TN3	Aeromonas dhakensis	Vietnam	Pangasianodon hypophthalmus	Absent	Absent	Absent	Absent	Absent	Absent	Present	Present	Present	Absent	Absent	Absent	Absent	Absent	Absent	Absent	Absent	Absent	Absent	Absent	Absent	Absent	Absent	Absent	Absent	Absent	Absent	Absent	Absent	Absent	Absent	Absent	Absent	Absent	Present	Present	Present	Absent	Present	Present	Present	Present	Present	Present	Absent
	TN4	Aeromonas dhakensis	Vietnam	Pangasianodon hypophthalmus	Absent	Absent	Absent	Absent	Absent	Absent	Present	Present	Present	Absent	Absent	Absent	Absent	Absent	Absent	Absent	Absent	Absent	Absent	Absent	Absent	Absent	Absent	Absent	Absent	Absent	Absent	Absent	Absent	Absent	Absent	Absent	Absent	Absent	Present	Present	Present	Absent	Present	Present	Present	Present	Present	Present	Absent
	TN45	Aeromonas dhakensis	Vietnam	Pangasianodon hypophthalmus	Absent	Absent	Absent	Absent	Absent	Absent	Present	Present	Present	Absent	Absent	Absent	Absent	Absent	Absent	Absent	Absent	Absent	Absent	Absent	Absent	Absent	Absent	Absent	Absent	Absent	Absent	Absent	Absent	Absent	Absent	Absent	Absent	Absent	Present	Present	Present	Absent	Present	Present	Present	Present	Present	Present	Absent
	TN49	Aeromonas dhakensis	Vietnam	Pangasianodon hypophthalmus	Absent	Absent	Absent	Absent	Absent	Absent	Present	Present	Present	Absent	Absent	Absent	Absent	Absent	Absent	Absent	Absent	Absent	Absent	Absent	Absent	Absent	Absent	Absent	Absent	Absent	Absent	Absent	Absent	Absent	Absent	Absent	Absent	Absent	Present	Present	Present	Absent	Present	Present	Present	Present	Present	Present	Absent
	TN5	Aeromonas dhakensis	Vietnam	Pangasianodon hypophthalmus	Absent	Absent	Absent	Absent	Absent	Absent	Present	Present	Present	Absent	Absent	Absent	Absent	Absent	Absent	Absent	Absent	Absent	Absent	Absent	Absent	Absent	Absent	Absent	Absent	Absent	Absent	Absent	Absent	Absent	Absent	Absent	Absent	Absent	Present	Present	Present	Absent	Present	Present	Present	Present	Present	Present	Absent
	TN50	Aeromonas dhakensis	Vietnam	Pangasianodon hypophthalmus	Absent	Absent	Absent	Absent	Absent	Absent	Present	Present	Present	Absent	Absent	Absent	Absent	Absent	Absent	Absent	Absent	Absent	Absent	Absent	Absent	Absent	Absent	Absent	Absent	Absent	Absent	Absent	Absent	Absent	Absent	Absent	Absent	Absent	Present	Present	Present	Absent	Present	Present	Present	Present	Present	Present	Absent
	TN59	Aeromonas dhakensis	Vietnam	Pangasianodon hypophthalmus	Absent	Absent	Absent	Absent	Absent	Absent	Present	Present	Present	Absent	Absent	Absent	Absent	Absent	Absent	Absent	Absent	Absent	Absent	Absent	Absent	Absent	Absent	Absent	Absent	Absent	Absent	Absent	Absent	Absent	Absent	Absent	Absent	Absent	Present	Present	Present	Absent	Present	Present	Present	Present	Present	Present	Absent
	VA84	Aeromonas dhakensis	Vietnam	Pangasius bocourti	Absent	Absent	Absent	Absent	Absent	Absent	Absent	Present	Present	Absent	Absent	Absent	Absent	Absent	Absent	Absent	Absent	Absent	Absent	Absent	Absent	Absent	Absent	Absent	Absent	Absent	Absent	Absent	Absent	Absent	Absent	Absent	Absent	Absent	Present	Absent	Present	Present	Present	Present	Present	Present	Present	Present	Present
	T4	Aeromonas hydrophila	Bangladesh	Labeo rohita	Absent	Absent	Absent	Absent	Absent	Absent	Present	Absent	Present	Absent	Absent	Absent	Absent	Absent	Absent	Absent	Absent	Absent	Absent	Absent	Absent	Absent	Absent	Absent	Absent	Present	Absent	Absent	Absent	Absent	Absent	Absent	Absent	Absent	Absent	Absent	Absent	Absent	Absent	Absent	Absent	Absent	Absent	Absent	Absent
	Aer_Brac14A	Aeromonas hydrophila	Brazil	Dendrocephalus brasiliensis	Absent	Absent	Absent	Absent	Absent	Absent	Absent	Present	Present	Absent	Absent	Absent	Absent	Absent	Absent	Absent	Absent	Absent	Absent	Absent	Absent	Absent	Absent	Absent	Absent	Absent	Absent	Absent	Absent	Absent	Absent	Absent	Absent	Absent	Present	Present	Present	Present	Present	Present	Present	Present	Present	Present	Present
	Aer_Brac66	Aeromonas hydrophila	Brazil	Dendrocephalus brasiliensis	Absent	Absent	Absent	Absent	Absent	Absent	Absent	Present	Present	Absent	Absent	Absent	Absent	Absent	Absent	Absent	Absent	Absent	Absent	Absent	Absent	Absent	Absent	Absent	Absent	Absent	Absent	Absent	Absent	Absent	Absent	Absent	Absent	Absent	Present	Present	Present	Present	Present	Present	Present	Present	Present	Present	Present
	Brac6	Aeromonas hydrophila	Brazil	Dendrocephalus brasiliensis	Absent	Absent	Absent	Absent	Absent	Absent	Absent	Present	Present	Absent	Absent	Absent	Absent	Absent	Absent	Absent	Absent	Absent	Absent	Absent	Absent	Absent	Absent	Absent	Absent	Absent	Absent	Absent	Absent	Absent	Absent	Absent	Absent	Absent	Present	Present	Present	Present	Present	Present	Present	Present	Present	Present	Present
	Aer_LaG33	Aeromonas hydrophila	Brazil	Lophiosilurus alexandri	Absent	Absent	Absent	Absent	Absent	Absent	Absent	Present	Present	Absent	Absent	Absent	Absent	Absent	Absent	Absent	Absent	Absent	Absent	Absent	Absent	Absent	Absent	Absent	Absent	Absent	Absent	Absent	Absent	Absent	Absent	Absent	Absent	Absent	Present	Present	Present	Present	Present	Present	Present	Present	Present	Present	Present
	Aer_LaG34	Aeromonas hydrophila	Brazil	Lophiosilurus alexandri	Absent	Absent	Absent	Absent	Absent	Absent	Absent	Present	Present	Absent	Absent	Absent	Absent	Absent	Absent	Absent	Absent	Absent	Absent	Absent	Absent	Absent	Absent	Absent	Absent	Absent	Absent	Absent	Absent	Absent	Absent	Absent	Absent	Absent	Present	Present	Present	Present	Present	Present	Present	Present	Present	Present	Present
	Aer_OnP2.2	Aeromonas hydrophila	Brazil	Oreochromis niloticus	Absent	Absent	Absent	Absent	Absent	Absent	Absent	Present	Present	Absent	Absent	Absent	Absent	Absent	Absent	Absent	Absent	Absent	Absent	Absent	Absent	Absent	Absent	Absent	Absent	Absent	Absent	Absent	Absent	Absent	Absent	Absent	Absent	Absent	Present	Present	Present	Present	Present	Present	Present	Present	Present	Present	Present
	Aer_OnP4.2	Aeromonas hydrophila	Brazil	Oreochromis niloticus	Absent	Absent	Absent	Absent	Absent	Absent	Absent	Present	Present	Absent	Absent	Absent	Absent	Absent	Absent	Absent	Absent	Absent	Absent	Absent	Absent	Absent	Absent	Absent	Absent	Absent	Absent	Absent	Absent	Absent	Absent	Absent	Absent	Absent	Present	Present	Present	Present	Present	Present	Present	Present	Present	Present	Present
	OnP3.1	Aeromonas hydrophila	Brazil	Oreochromis niloticus	Absent	Absent	Absent	Absent	Absent	Absent	Absent	Present	Present	Absent	Absent	Absent	Absent	Absent	Absent	Absent	Absent	Absent	Absent	Absent	Absent	Absent	Absent	Absent	Absent	Absent	Absent	Absent	Absent	Absent	Absent	Absent	Absent	Absent	Present	Present	Present	Present	Present	Present	Present	Present	Present	Present	Present
	Aer_Pi25.1HTAS	Aeromonas hydrophila	Brazil	Phractocephalus hemioliopterus	Absent	Absent	Absent	Absent	Absent	Absent	Present	Present	Present	Absent	Absent	Absent	Absent	Absent	Absent	Absent	Absent	Absent	Absent	Absent	Absent	Absent	Absent	Absent	Absent	Absent	Absent	Absent	Absent	Absent	Absent	Absent	Absent	Absent	Present	Present	Present	Present	Present	Present	Present	Present	Present	Present	Present
	516 (Sample ID B3)	Aeromonas hydrophila	China	Aquatic Animal	Present	Present	Present	Present	Present	Present	Present	Present	Present	Present	Present	Present	Present	Present	Present	Present	Present	Present	Present	Present	Present	Present	Present	Present	Present	Present	Present	Present	Present	Present	Present	Present	Present	Present	Absent	Absent	Absent	Absent	Absent	Absent	Absent	Absent	Absent	Absent	Absent
	516 (Sample ID HG13)	Aeromonas hydrophila	China	Aquatic Animal	Present	Present	Present	Present	Present	Present	Present	Present	Present	Present	Present	Present	Present	Present	Present	Present	Present	Present	Present	Present	Present	Present	Present	Present	Present	Present	Present	Present	Present	Present	Present	Present	Present	Present	Absent	Absent	Absent	Absent	Absent	Absent	Absent	Absent	Absent	Absent	Absent
	J-1	Aeromonas hydrophila	China	Carassius carassius	Absent	Absent	Absent	Absent	Absent	Absent	Present	Present	Present	Absent	Absent	Absent	Absent	Absent	Absent	Absent	Absent	Absent	Absent	Absent	Absent	Absent	Absent	Absent	Absent	Absent	Absent	Absent	Absent	Absent	Absent	Absent	Absent	Absent	Present	Present	Present	Present	Present	Present	Present	Present	Present	Present	Present
	JBN2301	Aeromonas hydrophila	China	Carassius carassius	Absent	Absent	Absent	Absent	Absent	Absent	Present	Present	Present	Absent	Absent	Absent	Absent	Absent	Absent	Absent	Absent	Absent	Absent	Absent	Absent	Absent	Absent	Absent	Absent	Absent	Absent	Absent	Absent	Absent	Absent	Absent	Absent	Absent	Present	Present	Present	Present	Present	Present	Present	Present	Present	Present	Present
	NJ-35	Aeromonas hydrophila	China	Carassius carassius	Absent	Absent	Absent	Absent	Absent	Absent	Present	Present	Present	Absent	Absent	Absent	Absent	Absent	Absent	Absent	Absent	Absent	Absent	Absent	Absent	Absent	Absent	Absent	Absent	Absent	Absent	Absent	Absent	Absent	Absent	Absent	Absent	Absent	Present	Present	Present	Present	Present	Present	Present	Present	Present	Present	Present
	ZYAH72	Aeromonas hydrophila	China	Carassius carassius	Absent	Absent	Absent	Absent	Absent	Absent	Present	Present	Present	Absent	Absent	Absent	Absent	Absent	Absent	Absent	Absent	Absent	Absent	Absent	Absent	Absent	Absent	Absent	Absent	Absent	Absent	Absent	Absent	Absent	Absent	Absent	Absent	Absent	Present	Present	Present	Present	Present	Present	Present	Present	Present	Present	Present
	AH10	Aeromonas hydrophila	China	Ctenopharyngodon idella	Absent	Absent	Absent	Absent	Absent	Absent	Present	Present	Present	Absent	Absent	Absent	Absent	Absent	Absent	Absent	Absent	Absent	Absent	Absent	Absent	Absent	Absent	Absent	Absent	Absent	Absent	Absent	Absent	Absent	Absent	Absent	Absent	Absent	Present	Present	Present	Present	Present	Present	Present	Present	Present	Present	Present
	D4	Aeromonas hydrophila	China	Fish	Absent	Absent	Absent	Absent	Absent	Absent	Present	Present	Present	Absent	Absent	Absent	Absent	Absent	Absent	Absent	Absent	Absent	Absent	Absent	Absent	Absent	Absent	Absent	Absent	Absent	Absent	Absent	Absent	Absent	Absent	Absent	Absent	Absent	Present	Present	Present	Present	Present	Present	Present	Present	Present	Present	Present
	AH230115	Aeromonas hydrophila	China	Hypophthalmichthys nobilis	Absent	Absent	Absent	Absent	Absent	Absent	Absent	Present	Present	Absent	Absent	Absent	Absent	Absent	Absent	Absent	Absent	Absent	Absent	Absent	Absent	Absent	Absent	Absent	Absent	Present	Absent	Absent	Absent	Absent	Absent	Absent	Absent	Absent	Absent	Absent	Absent	Absent	Present	Present	Present	Present	Present	Present	Present
	Ah27	Aeromonas hydrophila	China	Ictalurus punctatus	Absent	Absent	Absent	Absent	Absent	Absent	Present	Absent	Present	Absent	Absent	Absent	Absent	Absent	Absent	Absent	Absent	Absent	Absent	Absent	Absent	Absent	Absent	Absent	Absent	Absent	Absent	Absent	Absent	Absent	Absent	Absent	Absent	Absent	Absent	Absent	Absent	Absent	Absent	Absent	Absent	Absent	Absent	Absent	Absent
	HX-3	Aeromonas hydrophila	China	Larimichthys crocea	Absent	Absent	Absent	Absent	Absent	Absent	Present	Present	Present	Absent	Absent	Absent	Absent	Absent	Absent	Absent	Absent	Absent	Absent	Absent	Absent	Absent	Absent	Absent	Absent	Absent	Absent	Absent	Absent	Absent	Absent	Absent	Absent	Absent	Present	Present	Present	Present	Present	Present	Present	Present	Present	Present	Present
	LHW39	Aeromonas hydrophila	China	Megalobrama amblycephala	Absent	Absent	Absent	Absent	Absent	Absent	Present	Present	Present	Absent	Absent	Absent	Absent	Absent	Absent	Absent	Absent	Absent	Absent	Absent	Absent	Absent	Absent	Absent	Absent	Absent	Absent	Absent	Absent	Absent	Absent	Absent	Absent	Absent	Present	Present	Present	Present	Present	Present	Present	Present	Present	Present	Present
	MaAh001	Aeromonas hydrophila	China	Monopterus albus	Absent	Absent	Absent	Absent	Absent	Absent	Present	Present	Present	Absent	Absent	Absent	Absent	Absent	Absent	Absent	Absent	Absent	Absent	Absent	Absent	Absent	Absent	Absent	Absent	Absent	Absent	Absent	Absent	Absent	Absent	Absent	Absent	Absent	Present	Present	Present	Present	Present	Present	Present	Present	Present	Present	Present
	GYK1	Aeromonas hydrophila	China	Siniperca chuatsi	Absent	Absent	Absent	Absent	Absent	Absent	Present	Absent	Present	Absent	Absent	Absent	Absent	Absent	Absent	Absent	Absent	Absent	Absent	Absent	Absent	Absent	Absent	Absent	Absent	Absent	Absent	Absent	Absent	Absent	Absent	Absent	Absent	Absent	Absent	Absent	Absent	Absent	Absent	Absent	Absent	Absent	Absent	Absent	Absent
	AC185	Aeromonas hydrophila	South Korea	Anguilla rostrata	Absent	Absent	Absent	Absent	Absent	Absent	Present	Present	Present	Absent	Absent	Absent	Absent	Absent	Absent	Absent	Absent	Absent	Absent	Absent	Absent	Absent	Absent	Absent	Absent	Absent	Absent	Absent	Absent	Absent	Absent	Absent	Absent	Absent	Present	Present	Present	Present	Present	Present	Present	Present	Present	Present	Present
	AC133	Aeromonas hydrophila	South Korea	Carassius carassius	Absent	Absent	Absent	Absent	Absent	Absent	Present	Present	Present	Absent	Absent	Absent	Absent	Absent	Absent	Absent	Absent	Absent	Absent	Absent	Absent	Absent	Absent	Absent	Absent	Absent	Absent	Absent	Absent	Absent	Absent	Absent	Absent	Absent	Present	Present	Present	Present	Present	Present	Present	Present	Present	Present	Present
	LP0103	Aeromonas hydrophila	Taiwan	Hypostomus plecostomus	Absent	Absent	Absent	Absent	Absent	Absent	Present	Present	Present	Absent	Absent	Absent	Absent	Absent	Absent	Absent	Absent	Absent	Absent	Absent	Absent	Absent	Absent	Absent	Absent	Absent	Absent	Absent	Absent	Absent	Absent	Absent	Absent	Absent	Present	Present	Present	Present	Present	Present	Present	Present	Present	Present	Present
	AL06-06	Aeromonas hydrophila	USA	Carassius auratus	Absent	Absent	Absent	Absent	Absent	Absent	Absent	Absent	Present	Absent	Absent	Absent	Absent	Absent	Absent	Absent	Absent	Absent	Absent	Absent	Absent	Absent	Absent	Absent	Absent	Present	Absent	Absent	Absent	Absent	Absent	Absent	Absent	Absent	Absent	Absent	Absent	Absent	Absent	Absent	Absent	Absent	Absent	Absent	Absent
	PC-104A	Aeromonas hydrophila	USA	Catfish	Absent	Absent	Absent	Absent	Absent	Absent	Present	Absent	Present	Absent	Absent	Absent	Absent	Absent	Absent	Absent	Absent	Absent	Absent	Absent	Absent	Absent	Absent	Absent	Absent	Absent	Absent	Absent	Absent	Absent	Absent	Absent	Absent	Absent	Absent	Absent	Absent	Absent	Absent	Absent	Absent	Absent	Absent	Absent	Absent
	3019	Aeromonas hydrophila	USA	Fish	Absent	Absent	Absent	Absent	Absent	Absent	Present	Present	Present	Absent	Absent	Absent	Absent	Absent	Absent	Absent	Absent	Absent	Absent	Absent	Absent	Absent	Absent	Absent	Absent	Present	Absent	Absent	Absent	Absent	Absent	Absent	Absent	Absent	Absent	Absent	Absent	Absent	Present	Present	Present	Present	Present	Present	Present
	AL09-71	Aeromonas hydrophila	USA	Ictalurus punctatus	Absent	Absent	Absent	Absent	Absent	Absent	Present	Absent	Present	Absent	Absent	Absent	Absent	Absent	Absent	Absent	Absent	Absent	Absent	Absent	Absent	Absent	Absent	Absent	Absent	Absent	Absent	Absent	Absent	Absent	Absent	Absent	Absent	Absent	Absent	Absent	Absent	Absent	Absent	Absent	Absent	Absent	Absent	Absent	Absent
	ML09-119	Aeromonas hydrophila	USA	Ictalurus punctatus	Absent	Absent	Absent	Absent	Absent	Absent	Present	Absent	Present	Absent	Absent	Absent	Absent	Absent	Absent	Absent	Absent	Absent	Absent	Absent	Absent	Absent	Absent	Absent	Absent	Absent	Absent	Absent	Absent	Absent	Absent	Absent	Absent	Absent	Absent	Absent	Absent	Absent	Absent	Absent	Absent	Absent	Absent	Absent	Absent
	AG-2013-AG1	Aeromonas hydrophila	Vietnam	Catfish	Absent	Absent	Absent	Absent	Absent	Absent	Present	Present	Present	Absent	Absent	Absent	Absent	Absent	Absent	Absent	Absent	Absent	Absent	Absent	Absent	Absent	Absent	Absent	Absent	Absent	Absent	Absent	Absent	Absent	Absent	Absent	Absent	Absent	Present	Present	Present	Present	Present	Present	Present	Present	Present	Present	Present
	AH-12	Aeromonas hydrophila	Vietnam	Pangasianodon hypophthalmus	Absent	Absent	Absent	Absent	Absent	Absent	Present	Present	Present	Absent	Absent	Absent	Absent	Absent	Absent	Absent	Absent	Absent	Absent	Absent	Absent	Absent	Absent	Absent	Absent	Absent	Absent	Absent	Absent	Absent	Absent	Absent	Absent	Absent	Present	Present	Present	Present	Present	Present	Present	Present	Present	Present	Present
	AH-32	Aeromonas hydrophila	Vietnam	Pangasianodon hypophthalmus	Absent	Absent	Absent	Absent	Absent	Absent	Present	Present	Present	Absent	Absent	Absent	Absent	Absent	Absent	Absent	Absent	Absent	Absent	Absent	Absent	Absent	Absent	Absent	Absent	Absent	Absent	Absent	Absent	Absent	Absent	Absent	Absent	Absent	Present	Present	Present	Present	Present	Present	Present	Present	Present	Present	Present
	AH-34	Aeromonas hydrophila	Vietnam	Pangasianodon hypophthalmus	Absent	Absent	Absent	Absent	Absent	Absent	Present	Present	Present	Absent	Absent	Absent	Absent	Absent	Absent	Absent	Absent	Absent	Absent	Absent	Absent	Absent	Absent	Absent	Absent	Absent	Absent	Absent	Absent	Absent	Absent	Absent	Absent	Absent	Present	Present	Present	Present	Present	Present	Present	Present	Present	Present	Present
	AH-40	Aeromonas hydrophila	Vietnam	Pangasianodon hypophthalmus	Absent	Absent	Absent	Absent	Absent	Absent	Present	Present	Present	Absent	Absent	Absent	Absent	Absent	Absent	Absent	Absent	Absent	Absent	Absent	Absent	Absent	Absent	Absent	Absent	Absent	Absent	Absent	Absent	Absent	Absent	Absent	Absent	Absent	Present	Present	Present	Present	Present	Present	Present	Present	Present	Present	Present
	AH-7	Aeromonas hydrophila	Vietnam	Pangasianodon hypophthalmus	Absent	Absent	Absent	Absent	Absent	Absent	Present	Present	Present	Absent	Absent	Absent	Absent	Absent	Absent	Absent	Absent	Absent	Absent	Absent	Absent	Absent	Absent	Absent	Absent	Absent	Absent	Absent	Absent	Absent	Absent	Absent	Absent	Absent	Present	Present	Present	Present	Present	Present	Present	Present	Present	Present	Present
	TN1	Aeromonas hydrophila	Vietnam	Pangasianodon hypophthalmus	Absent	Absent	Absent	Absent	Absent	Absent	Present	Present	Present	Absent	Absent	Absent	Absent	Absent	Absent	Absent	Absent	Absent	Absent	Absent	Absent	Absent	Absent	Absent	Absent	Absent	Absent	Absent	Absent	Absent	Absent	Absent	Absent	Absent	Present	Present	Present	Present	Present	Present	Present	Present	Present	Present	Present
	TN22	Aeromonas hydrophila	Vietnam	Pangasianodon hypophthalmus	Absent	Absent	Absent	Absent	Absent	Absent	Present	Present	Present	Absent	Absent	Absent	Absent	Absent	Absent	Absent	Absent	Absent	Absent	Absent	Absent	Absent	Absent	Absent	Absent	Absent	Absent	Absent	Absent	Absent	Absent	Absent	Absent	Absent	Present	Present	Present	Present	Present	Present	Present	Present	Present	Present	Present
	TN27	Aeromonas hydrophila	Vietnam	Pangasianodon hypophthalmus	Absent	Absent	Absent	Absent	Absent	Absent	Present	Present	Present	Absent	Absent	Absent	Absent	Absent	Absent	Absent	Absent	Absent	Absent	Absent	Absent	Absent	Absent	Absent	Absent	Absent	Absent	Absent	Absent	Absent	Absent	Absent	Absent	Absent	Present	Present	Present	Present	Present	Present	Present	Present	Present	Present	Present
	TN42	Aeromonas hydrophila	Vietnam	Pangasianodon hypophthalmus	Absent	Absent	Absent	Absent	Absent	Absent	Present	Present	Present	Absent	Absent	Absent	Absent	Absent	Absent	Absent	Absent	Absent	Absent	Absent	Absent	Absent	Absent	Absent	Absent	Absent	Absent	Absent	Absent	Absent	Absent	Absent	Absent	Absent	Present	Present	Present	Present	Present	Present	Present	Present	Present	Present	Present
	TN46	Aeromonas hydrophila	Vietnam	Pangasianodon hypophthalmus	Absent	Absent	Absent	Absent	Absent	Absent	Present	Present	Present	Absent	Absent	Absent	Absent	Absent	Absent	Absent	Absent	Absent	Absent	Absent	Absent	Absent	Absent	Absent	Absent	Absent	Absent	Absent	Absent	Absent	Absent	Absent	Absent	Absent	Present	Present	Present	Present	Present	Present	Present	Present	Present	Present	Present
[truncated: 149 more columns]

## Sheet: Table S7
	Table S7. Distribution of macromolecular system genes across Aeromonas dhakensis and Aeromonas hydrophila genomes from various aquatic source. Genes are assigned to their system and role (mandatory or accessory).
	Isolate	Species	Country	Host	Gene	flgB	flgC	fliE	sctJ_FLG	sctN_FLG	sctQ_FLG	sctR_FLG	sctS_FLG	sctT_FLG	sctU_FLG	sctV_FLG	mshA	mshB	mshC	mshD	mshE	mshF	mshG	mshI	mshI2	mshJ	mshK	mshL	mshM	mshN	mshO	mshP	mshQ	abc	mfp	omf	gspC	gspD	gspE	gspF	gspG	gspH	gspI	gspJ	gspK	gspL	gspM	gspN	gspO
					System	Flagellum	Flagellum	Flagellum	Flagellum	Flagellum	Flagellum	Flagellum	Flagellum	Flagellum	Flagellum	Flagellum	MSH	MSH	MSH	MSH	MSH	MSH	MSH	MSH	MSH	MSH	MSH	MSH	MSH	MSH	MSH	MSH	MSH	pT4SSt	pT4SSt	pT4SSt	pT4SSt	pT4SSt	pT4SSt	pT4SSt	pT4SSt	pT4SSt	pT4SSt	T1SS	T1SS	T1SS	T2SS	T2SS	T2SS
					Role	Mandatory	Mandatory	Mandatory	Mandatory	Mandatory	Mandatory	Mandatory	Mandatory	Mandatory	Mandatory	Mandatory	Mandatory	Accessory	Accessory	Accessory	Mandatory	Accessory	Mandatory	Accessory	Accessory	Accessory	Accessory	Mandatory	Mandatory	Accessory	Accessory	Accessory	Accessory	Accessory	Accessory	Accessory	Accessory	Accessory	Accessory	Accessory	Accessory	Accessory	Mandatory	Mandatory	Mandatory	Mandatory	Accessory	Mandatory	Mandatory
	Aer_On24M	Aeromonas dhakensis	Brazil	Oreochromis niloticus		Present	Present	Present	Present	Present	Present	Present	Present	Present	Present	Present	Present	Present	Present	Present	Present	Present	Present	Present	Present	Present	Present	Present	Present	Present	Present	Present	Present	Present	Present	Present	Present	Present	Present	Present	Present	Present	Present	Present	Present	Present	Present	Present	Present
	Aer_OnIF1	Aeromonas dhakensis	Brazil	Oreochromis niloticus		Present	Present	Present	Present	Present	Present	Present	Present	Present	Present	Present	Present	Present	Present	Present	Present	Present	Present	Present	Present	Present	Present	Present	Present	Present	Present	Present	Present	Present	Present	Present	Present	Present	Present	Present	Present	Present	Present	Present	Present	Present	Present	Absent	Present
	Aer_Pi12.1HTAS	Aeromonas dhakensis	Brazil	Phractocephalus hemioliopterus		Present	Present	Present	Present	Present	Present	Present	Present	Present	Present	Present	Present	Present	Present	Present	Present	Present	Present	Present	Present	Present	Present	Present	Present	Present	Present	Present	Present	Present	Present	Present	Present	Present	Present	Present	Present	Present	Present	Present	Present	Present	Present	Absent	Present
	202108B1	Aeromonas dhakensis	China	Ancherythroculter nigrocauda		Present	Present	Present	Present	Present	Present	Present	Present	Present	Present	Present	Present	Present	Present	Present	Present	Present	Present	Present	Present	Present	Present	Present	Present	Present	Present	Present	Present	Present	Present	Present	Present	Present	Present	Present	Present	Present	Present	Present	Present	Present	Present	Present	Present
	202108C2	Aeromonas dhakensis	China	Ctenopharyngodon idella		Present	Present	Present	Present	Present	Present	Present	Present	Present	Present	Present	Present	Present	Present	Present	Present	Present	Present	Present	Present	Present	Present	Present	Present	Present	Present	Present	Present	Present	Present	Present	Present	Present	Present	Present	Present	Present	Present	Present	Present	Present	Present	Present	Present
	b2-100	Aeromonas dhakensis	China	Danio rerio		Present	Present	Present	Present	Present	Present	Present	Present	Present	Present	Present	Present	Present	Present	Present	Present	Present	Present	Present	Present	Present	Present	Present	Present	Present	Present	Present	Present	Present	Present	Present	Present	Present	Present	Present	Present	Present	Present	Present	Present	Present	Present	Present	Present
	AD-92HK1	Aeromonas dhakensis	Indonesia	Oreochromis niloticus		Present	Present	Present	Present	Present	Present	Present	Present	Present	Present	Present	Present	Present	Present	Present	Present	Present	Present	Present	Present	Present	Present	Present	Present	Present	Present	Present	Present	Present	Present	Present	Present	Present	Present	Present	Present	Present	Present	Present	Present	Present	Present	Absent	Present
	AD-69	Aeromonas dhakensis	Philippines	Oreochromis niloticus		Present	Present	Present	Present	Present	Present	Present	Present	Present	Present	Present	Present	Present	Present	Present	Present	Present	Present	Present	Present	Present	Present	Present	Present	Present	Present	Present	Present	Present	Present	Present	Present	Present	Present	Present	Present	Present	Present	Present	Present	Present	Present	Present	Present
	VA54	Aeromonas dhakensis	Vietnam	Anabas testudineus		Present	Present	Present	Present	Present	Present	Present	Present	Present	Present	Present	Present	Present	Present	Present	Present	Present	Present	Present	Present	Present	Present	Present	Present	Present	Present	Present	Present	Present	Present	Present	Present	Present	Present	Present	Present	Present	Present	Present	Present	Present	Present	Absent	Present
	AD-VN1	Aeromonas dhakensis	Vietnam	Channa striata		Present	Present	Present	Present	Present	Present	Present	Present	Present	Present	Present	Present	Present	Present	Present	Present	Present	Present	Present	Present	Present	Present	Present	Present	Present	Present	Present	Present	Present	Present	Present	Present	Present	Present	Present	Present	Present	Present	Present	Present	Present	Present	Present	Present
	AD-VN2	Aeromonas dhakensis	Vietnam	Channa striata		Present	Present	Present	Present	Present	Present	Present	Present	Present	Present	Present	Present	Present	Present	Present	Present	Present	Present	Present	Present	Present	Present	Present	Present	Present	Present	Present	Present	Present	Present	Present	Present	Present	Present	Present	Present	Present	Present	Present	Present	Present	Present	Present	Present
	VA6	Aeromonas dhakensis	Vietnam	Mastacembelus		Present	Present	Present	Present	Present	Present	Present	Present	Present	Present	Present	Present	Present	Present	Present	Present	Present	Present	Present	Present	Present	Present	Present	Present	Present	Present	Present	Present	Present	Present	Present	Present	Present	Present	Present	Present	Present	Present	Present	Present	Present	Present	Present	Present
	AD-1	Aeromonas dhakensis	Vietnam	Pangasianodon hypophthalmus		Present	Present	Present	Present	Present	Present	Present	Present	Present	Present	Present	Present	Present	Present	Present	Present	Present	Present	Present	Present	Present	Present	Present	Present	Present	Present	Present	Present	Present	Present	Present	Present	Present	Present	Present	Present	Present	Present	Present	Present	Present	Present	Present	Present
	AD-27	Aeromonas dhakensis	Vietnam	Pangasianodon hypophthalmus		Present	Present	Present	Present	Present	Present	Present	Present	Present	Present	Present	Present	Present	Present	Present	Present	Present	Present	Present	Present	Present	Present	Present	Present	Present	Present	Present	Present	Present	Present	Present	Present	Present	Present	Present	Present	Present	Present	Present	Present	Present	Present	Present	Present
	AD-9	Aeromonas dhakensis	Vietnam	Pangasianodon hypophthalmus		Present	Present	Present	Present	Present	Present	Present	Present	Present	Present	Present	Present	Present	Present	Present	Present	Present	Present	Present	Present	Present	Present	Present	Present	Present	Present	Present	Present	Present	Present	Present	Present	Present	Present	Present	Present	Present	Present	Present	Present	Present	Present	Present	Present
	TN10	Aeromonas dhakensis	Vietnam	Pangasianodon hypophthalmus		Present	Present	Present	Present	Present	Present	Present	Present	Present	Present	Present	Present	Present	Present	Present	Present	Present	Present	Present	Present	Present	Present	Present	Present	Present	Present	Present	Present	Present	Present	Present	Present	Present	Present	Present	Present	Present	Present	Present	Present	Present	Present	Present	Present
	TN11	Aeromonas dhakensis	Vietnam	Pangasianodon hypophthalmus		Present	Present	Present	Present	Present	Present	Present	Present	Present	Present	Present	Present	Present	Present	Present	Present	Present	Present	Present	Present	Present	Present	Present	Present	Present	Present	Present	Present	Present	Present	Present	Present	Present	Present	Present	Present	Present	Present	Present	Present	Present	Present	Present	Present
	TN14	Aeromonas dhakensis	Vietnam	Pangasianodon hypophthalmus		Present	Present	Present	Present	Present	Present	Present	Present	Present	Present	Present	Present	Present	Present	Present	Present	Present	Present	Present	Present	Present	Present	Present	Present	Present	Present	Present	Present	Present	Present	Present	Present	Present	Present	Present	Present	Present	Present	Present	Present	Present	Present	Present	Present
	TN3	Aeromonas dhakensis	Vietnam	Pangasianodon hypophthalmus		Present	Present	Present	Present	Present	Present	Present	Present	Present	Present	Present	Present	Present	Present	Present	Present	Present	Present	Present	Present	Present	Present	Present	Present	Present	Present	Present	Present	Present	Present	Present	Present	Present	Present	Present	Present	Present	Present	Present	Present	Present	Present	Present	Present
	TN4	Aeromonas dhakensis	Vietnam	Pangasianodon hypophthalmus		Present	Present	Present	Present	Present	Present	Present	Present	Present	Present	Present	Present	Present	Present	Present	Present	Present	Present	Present	Present	Present	Present	Present	Present	Present	Present	Present	Present	Present	Present	Present	Present	Present	Present	Present	Present	Present	Present	Present	Present	Present	Present	Present	Present
	TN45	Aeromonas dhakensis	Vietnam	Pangasianodon hypophthalmus		Present	Present	Present	Present	Present	Present	Present	Present	Present	Present	Present	Present	Present	Present	Present	Present	Present	Present	Present	Present	Present	Present	Present	Present	Present	Present	Present	Present	Present	Present	Present	Present	Present	Present	Present	Present	Present	Present	Present	Present	Present	Present	Present	Present
	TN49	Aeromonas dhakensis	Vietnam	Pangasianodon hypophthalmus		Present	Present	Present	Present	Present	Present	Present	Present	Present	Present	Present	Present	Present	Present	Present	Present	Present	Present	Present	Present	Present	Present	Present	Present	Present	Present	Present	Present	Present	Present	Present	Present	Present	Present	Present	Present	Present	Present	Present	Present	Present	Present	Present	Present
	TN5	Aeromonas dhakensis	Vietnam	Pangasianodon hypophthalmus		Present	Present	Present	Present	Present	Present	Present	Present	Present	Present	Present	Present	Present	Present	Present	Present	Present	Present	Present	Present	Present	Present	Present	Present	Present	Present	Present	Present	Present	Present	Present	Present	Present	Present	Present	Present	Present	Present	Present	Present	Present	Present	Present	Present
	TN50	Aeromonas dhakensis	Vietnam	Pangasianodon hypophthalmus		Present	Present	Present	Present	Present	Present	Present	Present	Present	Present	Present	Present	Present	Present	Present	Present	Present	Present	Present	Present	Present	Present	Present	Present	Present	Present	Present	Present	Present	Present	Present	Present	Present	Present	Present	Present	Present	Present	Present	Present	Present	Present	Present	Present
	TN59	Aeromonas dhakensis	Vietnam	Pangasianodon hypophthalmus		Present	Present	Present	Present	Present	Present	Present	Present	Present	Present	Present	Present	Present	Present	Present	Present	Present	Present	Present	Present	Present	Present	Present	Present	Present	Present	Present	Present	Present	Present	Present	Present	Present	Present	Present	Present	Present	Present	Present	Present	Present	Present	Present	Present
	VA84	Aeromonas dhakensis	Vietnam	Pangasius bocourti		Present	Present	Present	Present	Present	Present	Present	Present	Present	Present	Present	Present	Present	Present	Present	Present	Present	Present	Present	Present	Present	Present	Present	Present	Present	Present	Present	Present	Present	Present	Present	Present	Present	Present	Present	Present	Present	Present	Present	Present	Present	Present	Absent	Present
	T4	Aeromonas hydrophila	Bangladesh	Labeo rohita		Present	Present	Present	Present	Present	Present	Present	Present	Present	Present	Present	Present	Present	Present	Present	Present	Present	Present	Present	Present	Present	Present	Present	Present	Present	Present	Present	Present	Present	Present	Present	Present	Present	Present	Present	Present	Present	Present	Present	Present	Present	Present	Present	Present
	Aer_Brac14A	Aeromonas hydrophila	Brazil	Dendrocephalus brasiliensis		Present	Present	Present	Present	Present	Present	Present	Present	Present	Present	Present	Present	Present	Present	Present	Present	Present	Present	Present	Present	Present	Present	Present	Present	Present	Present	Present	Present	Present	Present	Present	Present	Present	Present	Present	Present	Present	Present	Present	Present	Present	Present	Present	Present
	Aer_Brac66	Aeromonas hydrophila	Brazil	Dendrocephalus brasiliensis		Present	Present	Present	Present	Present	Present	Present	Present	Present	Present	Present	Present	Present	Present	Present	Present	Present	Present	Present	Present	Present	Present	Present	Present	Present	Present	Present	Present	Present	Present	Present	Present	Present	Present	Present	Present	Present	Present	Present	Present	Present	Present	Present	Present
	Brac6	Aeromonas hydrophila	Brazil	Dendrocephalus brasiliensis		Present	Present	Present	Present	Present	Present	Present	Present	Present	Present	Present	Present	Present	Present	Present	Present	Present	Present	Present	Present	Present	Present	Present	Present	Present	Present	Present	Present	Present	Present	Present	Present	Present	Present	Present	Present	Present	Present	Present	Present	Present	Present	Present	Present
	Aer_LaG33	Aeromonas hydrophila	Brazil	Lophiosilurus alexandri		Present	Present	Present	Present	Present	Present	Present	Present	Present	Present	Present	Present	Present	Present	Present	Present	Present	Present	Present	Present	Present	Present	Present	Present	Present	Present	Present	Present	Present	Present	Present	Present	Present	Present	Present	Present	Present	Present	Present	Present	Present	Present	Present	Present
	Aer_LaG34	Aeromonas hydrophila	Brazil	Lophiosilurus alexandri		Present	Present	Present	Present	Present	Present	Present	Present	Present	Present	Present	Present	Present	Present	Present	Present	Present	Present	Present	Present	Present	Present	Present	Present	Present	Present	Present	Present	Present	Present	Present	Present	Present	Present	Present	Present	Present	Present	Present	Present	Present	Present	Present	Present
	Aer_OnP2.2	Aeromonas hydrophila	Brazil	Oreochromis niloticus		Present	Present	Present	Present	Present	Present	Present	Present	Present	Present	Present	Present	Present	Present	Present	Present	Present	Present	Present	Present	Present	Present	Present	Present	Present	Present	Present	Present	Present	Present	Present	Present	Present	Present	Present	Present	Present	Present	Present	Present	Present	Present	Present	Present
	Aer_OnP4.2	Aeromonas hydrophila	Brazil	Oreochromis niloticus		Present	Present	Present	Present	Present	Present	Present	Present	Present	Present	Present	Present	Present	Present	Present	Present	Present	Present	Present	Present	Present	Present	Present	Present	Present	Present	Present	Present	Present	Present	Present	Present	Present	Present	Present	Present	Present	Present	Present	Present	Present	Present	Present	Present
	OnP3.1	Aeromonas hydrophila	Brazil	Oreochromis niloticus		Present	Present	Present	Present	Present	Present	Present	Present	Present	Present	Present	Present	Present	Present	Present	Present	Present	Present	Present	Present	Present	Present	Present	Present	Present	Present	Present	Present	Present	Present	Present	Present	Present	Present	Present	Present	Present	Present	Present	Present	Present	Present	Present	Present
	Aer_Pi25.1HTAS	Aeromonas hydrophila	Brazil	Phractocephalus hemioliopterus		Present	Present	Present	Present	Present	Present	Present	Present	Present	Present	Present	Present	Present	Present	Present	Present	Present	Present	Present	Present	Present	Present	Present	Present	Present	Present	Present	Present	Present	Present	Present	Present	Present	Present	Present	Present	Present	Present	Present	Present	Present	Present	Present	Present
	516 (Sample ID B3)	Aeromonas hydrophila	China	Aquatic Animal		Present	Present	Present	Present	Present	Present	Present	Present	Present	Present	Present	Present	Present	Present	Present	Present	Present	Present	Present	Present	Present	Present	Present	Present	Present	Present	Absent	Present	Present	Present	Present	Present	Present	Present	Present	Present	Present	Present	Present	Present	Present	Present	Present	Present
	516 (Sample ID HG13)	Aeromonas hydrophila	China	Aquatic Animal		Present	Present	Present	Present	Present	Present	Present	Present	Present	Present	Present	Present	Present	Present	Present	Present	Present	Present	Present	Present	Present	Present	Present	Present	Present	Present	Absent	Present	Present	Present	Present	Present	Present	Present	Present	Present	Present	Present	Present	Present	Present	Present	Present	Present
	J-1	Aeromonas hydrophila	China	Carassius carassius		Present	Present	Present	Present	Present	Present	Present	Present	Present	Present	Present	Present	Present	Present	Present	Present	Present	Present	Present	Present	Present	Present	Present	Present	Present	Present	Present	Present	Present	Present	Present	Present	Present	Present	Present	Present	Present	Present	Present	Present	Present	Present	Present	Present
	JBN2301	Aeromonas hydrophila	China	Carassius carassius		Present	Present	Present	Present	Present	Present	Present	Present	Present	Present	Present	Present	Present	Present	Present	Present	Present	Present	Present	Present	Present	Present	Present	Present	Present	Present	Present	Present	Present	Present	Present	Present	Present	Present	Present	Present	Present	Present	Present	Present	Present	Present	Present	Present
	NJ-35	Aeromonas hydrophila	China	Carassius carassius		Present	Present	Present	Present	Present	Present	Present	Present	Present	Present	Present	Present	Present	Present	Present	Present	Present	Present	Present	Present	Present	Present	Present	Present	Present	Present	Present	Present	Present	Present	Present	Present	Present	Present	Present	Present	Present	Present	Present	Present	Present	Present	Present	Present
	ZYAH72	Aeromonas hydrophila	China	Carassius carassius		Present	Present	Present	Present	Present	Present	Present	Present	Present	Present	Present	Present	Present	Present	Present	Present	Present	Present	Present	Present	Present	Present	Present	Present	Present	Present	Present	Present	Present	Present	Present	Present	Present	Present	Present	Present	Present	Present	Present	Present	Present	Present	Present	Present
	AH10	Aeromonas hydrophila	China	Ctenopharyngodon idella		Present	Present	Present	Present	Present	Present	Present	Present	Present	Present	Present	Present	Present	Present	Present	Present	Present	Present	Present	Present	Present	Present	Present	Present	Present	Present	Present	Present	Present	Present	Present	Present	Present	Present	Present	Present	Present	Present	Present	Present	Present	Present	Present	Present
	D4	Aeromonas hydrophila	China	Fish		Present	Present	Present	Present	Present	Present	Present	Present	Present	Present	Present	Present	Present	Present	Present	Present	Present	Present	Present	Present	Present	Present	Present	Present	Present	Present	Present	Present	Present	Present	Present	Present	Present	Present	Present	Present	Present	Present	Present	Present	Present	Present	Present	Present
	AH230115	Aeromonas hydrophila	China	Hypophthalmichthys nobilis		Present	Present	Present	Present	Present	Present	Present	Present	Present	Present	Present	Present	Present	Present	Present	Present	Present	Present	Present	Present	Present	Present	Present	Present	Present	Present	Present	Present	Present	Present	Present	Present	Present	Present	Present	Present	Present	Present	Present	Present	Present	Present	Present	Present
	Ah27	Aeromonas hydrophila	China	Ictalurus punctatus		Present	Present	Present	Present	Present	Present	Present	Present	Present	Present	Present	Present	Present	Present	Present	Present	Present	Present	Present	Present	Present	Present	Present	Present	Present	Present	Present	Present	Present	Present	Present	Present	Present	Present	Present	Present	Present	Present	Present	Present	Present	Present	Present	Present
	HX-3	Aeromonas hydrophila	China	Larimichthys crocea		Present	Present	Present	Present	Present	Present	Present	Present	Present	Present	Present	Present	Present	Present	Present	Present	Present	Present	Present	Present	Present	Present	Present	Present	Present	Present	Present	Present	Present	Present	Present	Present	Present	Present	Present	Present	Present	Present	Present	Present	Present	Present	Present	Present
	LHW39	Aeromonas hydrophila	China	Megalobrama amblycephala		Present	Present	Present	Present	Present	Present	Present	Present	Present	Present	Present	Present	Present	Present	Present	Present	Present	Present	Present	Present	Present	Present	Present	Present	Present	Present	Present	Present	Present	Present	Present	Present	Present	Present	Present	Present	Present	Present	Present	Present	Present	Present	Present	Present
	MaAh001	Aeromonas hydrophila	China	Monopterus albus		Present	Present	Present	Present	Present	Present	Present	Present	Present	Present	Present	Present	Present	Present	Present	Present	Present	Present	Present	Present	Present	Present	Present	Present	Present	Present	Present	Present	Present	Present	Present	Present	Present	Present	Present	Present	Present	Present	Present	Present	Present	Present	Present	Present
	GYK1	Aeromonas hydrophila	China	Siniperca chuatsi		Present	Present	Present	Present	Present	Present	Present	Present	Present	Present	Present	Present	Present	Present	Present	Present	Present	Present	Present	Present	Present	Present	Present	Present	Present	Present	Present	Present	Present	Present	Present	Present	Present	Present	Present	Present	Present	Present	Present	Present	Present	Present	Present	Present
	AC185	Aeromonas hydrophila	South Korea	Anguilla rostrata		Present	Present	Present	Present	Present	Present	Present	Present	Present	Present	Present	Present	Present	Present	Present	Present	Present	Present	Present	Present	Present	Present	Present	Present	Present	Present	Present	Present	Present	Present	Present	Present	Present	Present	Present	Present	Present	Present	Present	Present	Present	Present	Present	Present
	AC133	Aeromonas hydrophila	South Korea	Carassius carassius		Present	Present	Present	Present	Present	Present	Present	Present	Present	Present	Present	Present	Present	Present	Present	Present	Present	Present	Present	Present	Present	Present	Present	Present	Present	Present	Present	Present	Present	Present	Present	Present	Present	Present	Present	Present	Present	Present	Present	Present	Present	Present	Present	Present
	LP0103	Aeromonas hydrophila	Taiwan	Hypostomus plecostomus		Present	Present	Present	Present	Present	Present	Present	Present	Present	Present	Present	Present	Present	Present	Present	Present	Present	Present	Present	Present	Present	Present	Present	Present	Present	Present	Present	Present	Present	Present	Present	Present	Present	Present	Present	Present	Present	Present	Present	Present	Present	Present	Absent	Present
	AL06-06	Aeromonas hydrophila	USA	Carassius auratus		Present	Present	Present	Present	Present	Present	Present	Present	Present	Present	Present	Present	Present	Present	Present	Present	Present	Present	Present	Present	Present	Present	Present	Present	Present	Present	Present	Present	Present	Present	Present	Present	Present	Present	Present	Present	Present	Present	Present	Present	Present	Present	Present	Present
	PC-104A	Aeromonas hydrophila	USA	Catfish		Present	Present	Present	Present	Present	Present	Present	Present	Present	Present	Present	Present	Present	Present	Present	Present	Present	Present	Present	Present	Present	Present	Present	Present	Present	Present	Present	Present	Present	Present	Present	Present	Present	Present	Present	Present	Present	Present	Present	Present	Present	Present	Present	Present
	3019	Aeromonas hydrophila	USA	Fish		Present	Present	Present	Present	Present	Present	Present	Present	Present	Present	Present	Present	Present	Present	Present	Present	Present	Present	Present	Present	Present	Present	Present	Present	Present	Present	Present	Present	Present	Present	Present	Present	Present	Present	Present	Present	Present	Present	Present	Present	Present	Present	Present	Present
	AL09-71	Aeromonas hydrophila	USA	Ictalurus punctatus		Present	Present	Present	Present	Present	Present	Present	Present	Present	Present	Present	Present	Present	Present	Present	Present	Present	Present	Present	Present	Present	Present	Present	Present	Present	Present	Present	Present	Present	Present	Present	Present	Present	Present	Present	Present	Present	Present	Present	Present	Present	Present	Present	Present
	ML09-119	Aeromonas hydrophila	USA	Ictalurus punctatus		Present	Present	Present	Present	Present	Present	Present	Present	Present	Present	Present	Present	Present	Present	Present	Present	Present	Present	Present	Present	Present	Present	Present	Present	Present	Present	Present	Present	Present	Present	Present	Present	Present	Present	Present	Present	Present	Present	Present	Present	Present	Present	Present	Present
	AG-2013-AG1	Aeromonas hydrophila	Vietnam	Catfish		Present	Present	Present	Present	Present	Present	Present	Present	Present	Present	Present	Present	Present	Present	Present	Present	Present	Present	Present	Present	Present	Present	Present	Present	Present	Present	Present	Present	Present	Present	Present	Present	Present	Present	Present	Present	Present	Present	Present	Present	Present	Present	Present	Present
	AH-12	Aeromonas hydrophila	Vietnam	Pangasianodon hypophthalmus		Present	Present	Present	Present	Present	Present	Present	Present	Present	Present	Present	Present	Present	Present	Present	Present	Present	Present	Present	Present	Present	Present	Present	Present	Present	Present	Present	Present	Present	Present	Present	Present	Present	Present	Present	Present	Present	Present	Present	Present	Present	Present	Present	Present
	AH-32	Aeromonas hydrophila	Vietnam	Pangasianodon hypophthalmus		Present	Present	Present	Present	Present	Present	Present	Present	Present	Present	Present	Absent	Present	Present	Present	Present	Present	Present	Present	Present	Present	Present	Present	Present	Present	Present	Present	Present	Present	Present	Present	Present	Present	Present	Present	Present	Present	Present	Present	Present	Present	Present	Present	Present
	AH-34	Aeromonas hydrophila	Vietnam	Pangasianodon hypophthalmus		Present	Present	Present	Present	Present	Present	Present	Present	Present	Present	Present	Present	Present	Present	Present	Present	Present	Present	Present	Present	Present	Present	Present	Present	Present	Present	Present	Present	Present	Present	Present	Present	Present	Present	Present	Present	Present	Present	Present	Present	Present	Present	Present	Present
	AH-40	Aeromonas hydrophila	Vietnam	Pangasianodon hypophthalmus		Present	Present	Present	Present	Present	Present	Present	Present	Present	Present	Present	Present	Present	Present	Present	Present	Present	Present	Present	Present	Present	Present	Present	Present	Present	Present	Present	Present	Present	Present	Present	Present	Present	Present	Present	Present	Present	Present	Present	Present	Present	Present	Present	Present
	AH-7	Aeromonas hydrophila	Vietnam	Pangasianodon hypophthalmus		Present	Present	Present	Present	Present	Present	Present	Present	Present	Present	Present	Present	Present	Present	Present	Present	Present	Present	Present	Present	Present	Present	Present	Present	Present	Present	Present	Present	Present	Present	Present	Present	Present	Present	Present	Present	Present	Present	Present	Present	Present	Present	Present	Present
	TN1	Aeromonas hydrophila	Vietnam	Pangasianodon hypophthalmus		Present	Present	Present	Present	Present	Present	Present	Present	Present	Present	Present	Present	Present	Present	Present	Present	Present	Present	Present	Present	Present	Present	Present	Present	Present	Present	Present	Present	Present	Present	Present	Present	Present	Present	Present	Present	Present	Present	Present	Present	Present	Present	Present	Present
	TN22	Aeromonas hydrophila	Vietnam	Pangasianodon hypophthalmus		Present	Present	Present	Present	Present	Present	Present	Present	Present	Present	Present	Present	Present	Present	Present	Present	Present	Present	Present	Present	Present	Present	Present	Present	Present	Present	Present	Present	Present	Present	Present	Present	Present	Present	Present	Present	Present	Present	Present	Present	Present	Present	Present	Present
	TN27	Aeromonas hydrophila	Vietnam	Pangasianodon hypophthalmus		Present	Present	Present	Present	Present	Present	Present	Present	Present	Present	Present	Present	Present	Present	Present	Present	Present	Present	Present	Present	Present	Present	Present	Present	Present	Present	Present	Present	Present	Present	Present	Present	Present	Present	Present	Present	Present	Present	Present	Present	Present	Present	Present	Present
	TN42	Aeromonas hydrophila	Vietnam	Pangasianodon hypophthalmus		Present	Present	Present	Present	Present	Present	Present	Present	Present	Present	Present	Present	Present	Present	Present	Present	Present	Present	Present	Present	Present	Present	Present	Present	Present	Present	Present	Present	Present	Present	Present	Present	Present	Present	Present	Present	Present	Present	Present	Present	Present	Present	Present	Present
	TN46	Aeromonas hydrophila	Vietnam	Pangasianodon hypophthalmus		Present	Present	Present	Present	Present	Present	Present	Present	Present	Present	Present	Present	Present	Present	Present	Present	Present	Present	Present	Present	Present	Present	Present	Present	Present	Present	Present	Present	Present	Present	Present	Present	Present	Present	Present	Present	Present	Present	Present	Present	Present	Present	Present	Present
[truncated: 60 more columns]

## Sheet: Figure S1
	Figure S1. Comparative visualisation of genomes from Aeromonas dhakensis isolates from Vietnam. Genomic Islands (GIs) are represented as coloured blocks with similar GIs represented by the same colour.
	Linear white bar indicates the genome and antimicrobial resistance determinants are highlighted above or below linear genome (pink rectangles). Alignments between closely related genomes are highlighted in grey.

## Sheet: Figure S2
	Figure S2. Comparative visualisation of genomes from Aeromonas hydrophila isolates from China. Genomic Islands (GIs) are represented as coloured blocks with similar GIs represented by the same colour.
	Linear white bar indicates the genome and antimicrobial resistance determinants are highlighted above or below linear genome (pink rectangles). Alignments between closely related genomes are highlighted in grey.

[truncated: 2 more sheets: Figure S3, Figure S4]
